# Supplementary material for: Floristic and structural assessment of Australian rangeland vegetation with standardized plot-based surveys
Source: PLoS One. 2018 Sep 7;13(9):e0202073. doi: 10.1371/journal.pone.0202073 (PMC6128463; doi:10.1371/journal.pone.0202073)
Supplement: S1 Table — Segregated by superclusters and clusters Includes geographical coordinates, environmental variables, species richness and diversity indices. (XLSX) [file pone.0202073.s001.xlsx]

## Sheet: Sheet1
S1 Table. List of plots employed for classification and ordination divided into superclusters and clusters. Data include coordinates, climatic and edaphic
variables, IPs of vegetated substrate and several diversity indices. Provenance of the data is given in the main text.
PLOTS	SUPCLUST$	CLUST$	LONG	LAT	ARIDITY	RAINSEAS	MAP	MAT	PHOS	NITR	CEC	AWC	SAND	CLAY	BLKDENS	pH	CARBON	VEGETATED	S	E	H
							(mm)	(°C)	(%)	(%)	(meq/100g)	(%)	(%)	(%)	(g/cm3)		(%)	(IPs)
NSABHC0003	DESERT	D1	141.434	-31.8287	0.103369	16	257	17.6	0.0157068	0.0425616	13.6699	12.1915	65.5022	21.5098	1.44727	6.22611	0.849383	11	6	0.742	1.33
NSABHC0004	DESERT	D1	141.948	-31.8473	0.0892617	18	231	18.3	0.0353297	0.0537327	16.772	14.0194	59.6937	24.2133	1.44582	6.84662	0.780312	70	42	0.794	2.966
NSABHC0005	DESERT	D1	141.94	-31.845	0.0892617	18	231	18.3	0.0287248	0.0494414	18.7469	14.0167	58.848	25.5998	1.44649	7.01091	0.758903	253	24	0.515	1.636
NSABHC0006	DESERT	D1	141.782	-31.8842	0.094301	16	240	17.9	0.0255535	0.056891	14.9831	13.4927	61.0864	25.0652	1.43528	6.9321	0.832885	201	29	0.669	2.253
NSABHC0007	DESERT	D1	141.764	-31.9011	0.0942641	16	240	17.9	0.0269187	0.058759	18.3169	13.2441	63.1346	26.1441	1.44015	6.95647	0.815957	121	38	0.682	2.482
NTAFIN0007	DESERT	D1	133.436	-23.9412	0.0922522	38	282	20.7	0.014767	0.0329007	8.34376	14.5908	73.5085	13.5365	1.50353	6.09632	0.609997	15	16	0.88	2.441
NTAFIN0016	DESERT	D1	133.303	-24.4844	0.0808088	38	243	21.4	0.0185298	0.0339551	8.07992	16.3575	74.4351	9.60371	1.46209	5.71654	0.467134	254	10	0.303	0.697
NTAFIN0018	DESERT	D1	132.949	-24.3647	0.080721	37	256	21.5	0.0217453	0.0367947	7.23008	15.7349	73.3479	9.99864	1.46608	5.69571	0.576338	122	28	0.716	2.385
NTAFIN0021	DESERT	D1	133.464	-24.672	0.0738258	40	226	21.5	0.0208812	0.0294736	7.33686	15.5874	80.5804	9.55904	1.50773	5.49286	0.656188	45	11	0.711	1.704
NTAFIN0022	DESERT	D1	133.452	-24.6312	0.0747736	38	229	21.5	0.0205421	0.0278942	7.54978	15.2151	79.1205	12.494	1.4617	5.77734	0.673153	138	18	0.605	1.749
NTAFIN0025	DESERT	D1	133.677	-24.8184	0.0707029	37	212	21.5	0.0193511	0.0317922	7.45657	14.7368	75.8358	11.7404	1.45109	5.60014	0.549313	67	24	0.807	2.565
NTAFIN0026	DESERT	D1	133.751	-23.8367	0.0909321	40	281	20.8	0.0159069	0.0329869	8.01288	14.8107	85.4768	9.09684	1.47382	6.08285	0.659484	206	28	0.635	2.117
NTAFIN0027	DESERT	D1	133.633	-23.8357	0.0924153	40	283	20.7	0.0165458	0.0347666	7.10929	14.6163	75.1788	10.6335	1.50431	5.91111	0.589575	247	15	0.457	1.237
NTAFIN0028	DESERT	D1	133.393	-25.7699	0.0748117	45	244	20.7	0.0161973	0.0302154	8.09259	15.0292	74.9694	15.4807	1.50924	6.31021	0.615351	58	16	0.706	1.958
NTAFIN0029	DESERT	D1	133.439	-25.7375	0.0742128	44	241	20.7	0.0179284	0.0303457	8.73937	15.3418	81.8235	12.3914	1.50078	6.32691	0.612296	123	17	0.618	1.752
NTAFIN0031	DESERT	D1	133.897	-25.8999	0.0711085	42	210	20.9	0.0226899	0.0333118	8.43771	15.7185	70.5159	13.3464	1.48033	5.77807	0.587595	55	23	0.776	2.435
NTASSD0011	DESERT	D1	135.116	-25.4801	0.055242	54	138	22.2	0.0259911	0.0282818	13.1335	15.5047	66.224	18.2454	1.48464	6.01502	0.485284	7	6	0.83	1.488
NTASSD0012	DESERT	D1	135.116	-25.5028	0.0550705	54	138	22.2	0.0285909	0.0270516	15.089	15.2444	65.4911	19.3452	1.48456	6.16639	0.546093	19	6	0.633	1.134
NTASSD0013	DESERT	D1	135.14	-25.5236	0.0551263	53	140	22.1	0.0249896	0.0272934	18.5427	15.4857	64.9259	19.3692	1.46283	6.19459	0.567923	12	5	0.773	1.244
NTASSD0014	DESERT	D1	135.371	-25.1374	0.0571085	52	144	22.4	0.0288206	0.0284577	15.3772	15.7381	64.6902	20.5323	1.48864	6.03998	0.487164	35	6	0.709	1.271
NTASSD0016	DESERT	D1	135.508	-25.1097	0.0570724	51	145	22.4	0.0267839	0.0263637	12.9485	15.8383	71.0777	16.638	1.49668	5.89041	0.54463	16	13	0.798	2.046
NTASSD0017	DESERT	D1	135.259	-25.4761	0.0547398	54	134	22.2	0.0267265	0.0301542	16.9464	14.7296	67.1414	17.0355	1.47226	6.08308	0.526745	35	16	0.774	2.145
NTASSD0018	DESERT	D1	135.523	-25.1275	0.0564791	51	145	22.4	0.0273195	0.0274538	12.7477	16.8154	70.7514	16.3185	1.50274	5.76114	0.56127	16	9	0.849	1.865
QDAMGD0001	DESERT	D1	144.226	-23.5208	0.133616	61	443	23.4	0.0339135	0.0525715	43.3313	17.4318	40.1734	40.4164	1.36965	7.10785	0.671005	120	22	0.69	2.134
QDAMGD0003	DESERT	D1	144.304	-23.5308	0.13715	61	448	23.3	0.0376055	0.0553146	38.5416	17.6938	35.0066	44.3036	1.38451	7.07327	0.758192	154	13	0.659	1.69
QDAMGD0006	DESERT	D1	144.042	-23.6647	0.133271	61	419	23.3	0.0372926	0.0466842	36.4923	18.0736	46.5807	36.4296	1.4103	6.81833	0.742033	94	13	0.713	1.83
QDAMGD0007	DESERT	D1	144.095	-23.6582	0.131023	60	422	23.4	0.0360981	0.0502272	38.9686	17.7544	41.1622	41.4542	1.39671	6.82934	0.703139	134	16	0.632	1.753
QDAMGD0008	DESERT	D1	144.075	-23.646	0.132489	60	421	23.3	0.0424222	0.0540957	32.4029	17.9226	35.4539	44.367	1.40045	6.93699	0.780445	116	12	0.55	1.367
QDAMGD0011	DESERT	D1	143.315	-24.0806	0.114484	61	318	23.4	0.0279458	0.0451334	28.996	18.1773	53.5193	32.4932	1.43377	6.60528	0.592216	123	6	0.338	0.605
QDAMGD0013	DESERT	D1	143.05	-22.5162	0.131822	78	423	23.9	0.0342326	0.0466984	34.0798	17.462	45.9403	36.5119	1.39584	6.82898	0.621837	50	11	0.623	1.494
QDAMGD0014	DESERT	D1	143.025	-22.5052	0.130815	77	420	23.9	0.03027	0.0422644	39.4098	17.2693	40.318	40.5187	1.40556	6.84623	0.573422	52	13	0.678	1.74
QDAMGD0017	DESERT	D1	143.299	-22.115	0.136891	81	407	24	0.0484569	0.0551785	41.1717	17.6227	39.4188	40.1246	1.36828	6.97899	0.72961	170	13	0.298	0.764
QDAMGD0018	DESERT	D1	143.337	-22.1182	0.137556	81	407	23.9	0.0486665	0.0553603	31.567	16.8422	39.7722	36.8397	1.39536	6.77249	0.731772	240	12	0.526	1.307
QDAMGD0019	DESERT	D1	142.232	-22.0701	0.123377	90	376	24.2	0.036055	0.0460521	34.044	17.9368	41.1009	39.6734	1.42654	6.77047	0.677207	109	4	0.674	0.934
QDAMGD0021	DESERT	D1	141.3	-22.3808	0.0991754	80	324	24.3	0.0430176	0.040856	28.3402	17.3289	49.259	35.6915	1.42179	6.6251	0.575446	63	13	0.681	1.747
QDAMGD0022	DESERT	D1	141.287	-22.3687	0.0988088	80	325	24.3	0.0437947	0.0385043	26.7034	17.3936	48.8802	34.1934	1.43901	6.54962	0.562815	57	19	0.713	2.1
SAAFLB0030	DESERT	D1	138.015	-29.9784	0.0678753	33	176	19.6	0.0239762	0.0411864	10.4451	11.7036	66.6843	13.3107	1.45732	6.10163	0.544639	37	19	0.781	2.301
SAAFLB0031	DESERT	D1	137.955	-29.9715	0.0663707	32	175	19.8	0.027058	0.0392071	12.019	11.9123	67.6177	16.2428	1.46539	6.2749	0.667036	40	19	0.754	2.219
SAAGVD0001	DESERT	D1	130.446	-29.3453	0.0688957	23	173	19.1	0.0168557	0.0402398	8.12813	14.1821	81.5425	9.60809	1.47365	5.67911	0.755578	115	22	0.634	1.96
SAAGVD0002	DESERT	D1	130.451	-29.3465	0.0688762	23	173	19.1	0.0161749	0.0366297	8.92194	13.7742	85.649	7.67212	1.45732	5.75429	0.836333	91	23	0.772	2.421
SAAGVD0003	DESERT	D1	130.447	-29.3217	0.068148	23	173	19.2	0.0158295	0.0372309	12.1509	14.1763	88.2628	6.16948	1.45664	5.68487	0.857531	308	37	0.671	2.424
SAAGVD0004	DESERT	D1	132.134	-30.8148	0.108641	22	206	18.6	0.0294905	0.0491994	10.2135	12.9944	66.8145	14.635	1.43203	6.40868	1.02815	54	22	0.798	2.468
SAANUL0001	DESERT	D1	132.088	-30.9658	0.115578	24	216	18.4	0.0292703	0.047367	12.7851	13.2352	68.3006	14.663	1.40551	6.53283	0.959404	86	14	0.739	1.95
SAANUL0002	DESERT	D1	131.277	-31.3934	0.132562	27	249	17.8	0.0216489	0.0502205	8.8104	12.6774	72.0308	7.83459	1.33016	7.0202	1.14583	128	25	0.729	2.346
SAANUL0003	DESERT	D1	131.267	-31.4824	0.135441	29	251	17.9	0.0238295	0.0470835	8.9937	12.5626	60.8145	19.841	1.3349	7.0418	1.10444	179	13	0.696	1.786
SAANUL0004	DESERT	D1	131.307	-31.5112	0.137362	29	252	18	0.0262932	0.0545185	9.11228	11.8802	71.9809	13.132	1.34263	6.61869	1.01891	71	18	0.826	2.388
SAASTP0001	DESERT	D1	134.999	-26.2782	0.0579727	39	147	21.9	0.0290097	0.03239	14.0162	14.8277	61.5341	18.0611	1.4621	5.99007	0.527376	81	25	0.754	2.428
SAASTP0002	DESERT	D1	135.016	-26.2746	0.05754	40	146	21.9	0.0276639	0.0297871	13.4056	15.4916	62.7643	17.2095	1.47603	6.02752	0.52565	88	24	0.649	2.063
SAASTP0003	DESERT	D1	135.073	-26.2739	0.0565944	39	145	21.9	0.0286123	0.0263986	17.0018	14.7629	63.3298	20.7431	1.48436	6.11484	0.438589	33	24	0.843	2.679
SAASTP0004	DESERT	D1	135.452	-26.0881	0.0517737	43	135	22.2	0.0321481	0.0384829	13.8654	14.8593	64.3489	20.2397	1.44949	6.07203	0.575645	72	23	0.751	2.355
SAASTP0005	DESERT	D1	135.423	-26.0959	0.0517973	43	135	22.2	0.0326559	0.0358964	11.7987	14.7808	58.5261	24.5995	1.4648	6.07931	0.574686	53	30	0.804	2.734
SAASTP0007	DESERT	D1	135.817	-26.355	0.0484246	43	131	22.4	0.0323369	0.0390851	18.1133	15.4246	69.7812	14.9616	1.45914	6.34935	0.59391	136	24	0.669	2.127
SAASTP0008	DESERT	D1	135.789	-26.3689	0.0509967	43	131	22.4	0.028934	0.0299973	14.94	13.5311	64.0647	20.9444	1.44951	6.27111	0.504659	64	12	0.582	1.447
SAASTP0009	DESERT	D1	135.705	-26.3503	0.0486768	40	132	22.3	0.0320301	0.0388325	16.6594	15.4549	67.3557	19.417	1.45201	6.23771	0.609093	259	21	0.537	1.635
SAASTP0010	DESERT	D1	135.582	-26.3667	0.0502758	41	135	22.2	0.0308325	0.0291127	21.6449	15.9696	62.9362	21.4045	1.45185	6.1598	0.581258	36	8	0.804	1.671
SAASTP0011	DESERT	D1	135.458	-26.4805	0.0529116	40	139	22.2	0.020752	0.0287441	16.3512	15.566	78.6492	15.9831	1.45319	6.00007	0.557076	71	8	0.578	1.202
SAASTP0012	DESERT	D1	135.434	-26.6228	0.0558595	36	147	21.8	0.0268656	0.0331067	24.0932	15.8449	68.0689	18.0168	1.44457	6.08216	0.699471	146	12	0.472	1.174
SAASTP0013	DESERT	D1	135.307	-26.5741	0.0551043	36	147	21.9	0.0241008	0.030467	17.581	15.666	65.0245	17.4343	1.46346	6.01201	0.594089	117	16	0.574	1.591
SAASTP0015	DESERT	D1	136.678	-27.8657	0.041834	32	132	22.1	0.0256592	0.0292109	16.5754	16.7809	71.4484	20.6601	1.4562	6.26591	0.484766	26	20	0.835	2.502
SAASTP0016	DESERT	D1	136.63	-27.835	0.0420024	33	133	22.1	0.026399	0.0316895	18.7061	15.8371	70.4724	18.4614	1.44401	6.31782	0.547606	113	31	0.675	2.318
SAASTP0017	DESERT	D1	136.64	-27.8398	0.0417968	33	133	22.1	0.0262553	0.0295897	15.7434	16.4663	74.3428	19.5939	1.44977	6.25378	0.553839	140	24	0.661	2.101
SAASTP0018	DESERT	D1	136.428	-28.4334	0.04338	26	131	21.7	0.0361029	0.0333787	22.5169	15.7083	65.2924	21.9765	1.42951	6.39249	0.640601	52	33	0.787	2.751
SAASTP0019	DESERT	D1	136.481	-28.4196	0.0426898	27	129	21.7	0.0266862	0.0288126	18.7419	15.1743	66.6489	20.5377	1.45435	6.39639	0.609497	31	30	0.844	2.869
SAASTP0020	DESERT	D1	136.459	-28.4376	0.0433595	27	129	21.7	0.0297229	0.0319741	23.0777	16.1712	69.1296	20.8665	1.43815	6.42232	0.550658	37	28	0.795	2.649
SAASTP0021	DESERT	D1	136.533	-28.4025	0.0433536	26	133	21.7	0.0331628	0.0340621	19.3442	15.2677	62.9897	22.8346	1.43888	6.42335	0.585617	21	25	0.851	2.739
SAASTP0022	DESERT	D1	134.536	-28.2056	0.0548297	36	172	21.1	0.0355037	0.0339571	14.2359	15.4039	55.3083	22.5614	1.45633	6.23916	0.596064	104	21	0.718	2.187
SAASTP0023	DESERT	D1	134.585	-28.209	0.0560696	36	170	21.2	0.0385647	0.0328383	12.6876	15.6898	52.597	23.4948	1.45742	6.26958	0.630712	118	27	0.651	2.145
SAASTP0024	DESERT	D1	134.974	-27.9941	0.0529693	38	170	21.5	0.0341323	0.0370011	15.2345	15.1266	55.5443	20.2066	1.42861	6.25957	0.61665	45	8	0.514	1.069
SAASTP0025	DESERT	D1	134.971	-27.9597	0.0539753	40	174	21.5	0.0316468	0.0338696	13.6924	14.128	61.9693	18.7985	1.44823	6.26086	0.618063	16	12	0.835	2.075
SAASTP0026	DESERT	D1	134.892	-27.7889	0.0604072	38	190	20.9	0.0239459	0.0351239	10.1511	14.481	69.0734	14.1719	1.4377	5.9206	0.651338	15	11	0.856	2.052
SAASTP0027	DESERT	D1	134.844	-27.7373	0.0598225	38	190	21	0.0263085	0.0345726	11.1236	15.068	66.0736	16.4946	1.45419	6.01336	0.684424	23	8	0.865	1.799
SAASTP0028	DESERT	D1	134.845	-27.7106	0.06108	39	191	21	0.0249299	0.0335709	10.7528	14.2936	70.4115	14.8141	1.45469	5.88544	0.63169	7	7	0.932	1.814
SAASTP0029	DESERT	D1	135.862	-28.0871	0.0482394	32	148	21.7	0.0331796	0.033874	10.2953	14.1429	71.5612	15.4857	1.45727	6.21887	0.497367	33	20	0.77	2.306
SAASTP0032	DESERT	D1	139.183	-29.2895	0.03922	42	163	20.8	0.0305899	0.0420622	24.6855	16.6691	62.2118	21.4566	1.4455	6.62103	0.633428	116	24	0.574	1.825
SATFLB0016	DESERT	D1	139.34	-30.3435	0.09871	25	270	17.7	0.0265403	0.053616	10.8005	11.0101	62.6185	20.4428	1.36326	6.2046	0.867489	156	17	0.607	1.72
SATFLB0020	DESERT	D1	139.227	-30.2557	0.106474	22	274	17.5	0.028705	0.0499773	10.8555	12.0248	68.483	20.3583	1.37885	6.59938	0.721191	125	19	0.736	2.167
SATFLB0023	DESERT	D1	139.074	-30.5994	0.102828	24	245	18.1	0.0286883	0.042168	10.5679	11.9395	64.8146	21.6256	1.39168	6.53266	0.77257	64	15	0.7	1.895
SATFLB0024	DESERT	D1	138.58	-30.7609	0.117007	19	222	18.2	0.0315406	0.057594	10.6802	11.7875	72.1827	18.2354	1.40364	6.23681	0.786616	128	25	0.553	1.781
SATSTP0001	DESERT	D1	139.436	-30.5617	0.0625767	39	204	19.7	0.0316204	0.0445798	12.3228	10.7301	63.5572	20.4719	1.45969	6.53321	0.616338	139	14	0.564	1.488
SATSTP0002	DESERT	D1	139.547	-30.6563	0.0577752	41	197	19.9	0.0324082	0.0399124	16.9453	12.7696	66.0996	19.9481	1.45523	6.28879	0.633672	93	19	0.726	2.138
SATSTP0003	DESERT	D1	138.849	-29.7553	0.0460813	36	174	20	0.0271837	0.037071	19.051	13.9896	62.6088	19.4516	1.47541	6.65493	0.617181	58	24	0.752	2.388
SATSTP0004	DESERT	D1	138.832	-29.7915	0.0460204	37	173	20.1	0.034682	0.0415141	17.6302	14.4823	58.5617	26.0407	1.4644	6.521	0.598941	46	24	0.861	2.736
SATSTP0008	DESERT	D1	138.881	-29.3879	0.0460203	37	174	20.3	0.0245387	0.037374	23.2842	14.6072	58.3163	24.729	1.49031	6.76967	0.594004	97	20	0.626	1.875
WAACOO0004	DESERT	D1	119.647	-31.3989	0.199061	40	289	17.7	0.01274	0.0643981	8.0293	13.2559	78.5551	17.247	1.45971	6.25043	1.31178	191	35	0.763	2.714
WAACOO0006	DESERT	D1	119.824	-31.5964	0.212463	38	308	17.3	0.0104237	0.056623	7.47506	12.5094	79.5768	15.3454	1.45702	5.71368	1.38346	210	22	0.704	2.176
WAACOO0007	DESERT	D1	119.808	-31.6067	0.209352	38	307	17.4	0.0105817	0.0577204	7.99539	13.0314	76.4703	19.0048	1.45589	6.18413	1.434	364	20	0.525	1.572
WAACOO0008	DESERT	D1	119.792	-31.6095	0.212463	38	308	17.3	0.020421	0.0603657	9.73695	12.9086	79.241	16.0692	1.4431	5.95356	1.74363	112	22	0.739	2.284
WAACOO0011	DESERT	D1	120.343	-31.2528	0.170616	32	285	17.9	0.0138385	0.0562326	12.5962	13.7222	69.0228	20.7445	1.37841	6.60114	1.22766	107	13	0.599	1.537
WAACOO0012	DESERT	D1	120.332	-31.2374	0.171234	32	285	17.8	0.0112123	0.0480907	7.0585	13.8833	78.0981	12.6774	1.45841	6.01177	1.16784	103	32	0.728	2.523
WAACOO0020	DESERT	D1	120.655	-30.1919	0.14111	30	273	18.6	0.0168055	0.0449146	9.2053	14.3695	75.5863	18.2579	1.46116	5.72534	1.14516	100	10	0.612	1.41
WAACOO0021	DESERT	D1	120.651	-30.1923	0.14111	30	273	18.6	0.014939	0.0383702	8.13952	14.1619	78.0763	17.4529	1.46822	5.67628	1.21396	90	14	0.652	1.721
WAACOO0023	DESERT	D1	120.641	-30.1928	0.141214	30	273	18.6	0.0159258	0.0443903	9.77464	14.1025	76.3751	15.3404	1.44188	5.74228	1.21543	148	16	0.686	1.902
WAACOO0025	DESERT	D1	120.599	-30.1951	0.148955	28	279	18.4	0.0187399	0.0423235	7.98526	14.4727	70.3626	19.7878	1.44353	5.76332	0.979012	109	34	0.779	2.748
WAAHAM0002	DESERT	D1	128.237	-31.8883	0.138267	23	287	17.4	0.0281721	0.0688081	10.8343	13.2251	71.2744	18.8903	1.41389	6.57935	1.15221	124	15	0.696	1.884
WAAHAM0003	DESERT	D1	128.288	-31.7691	0.13839	21	281	17.1	0.0342904	0.0771717	14.8091	13.6711	68.4105	19.7982	1.384	6.54385	1.28088	258	14	0.494	1.304
WAANUL0001	DESERT	D1	125.87	-31.7341	0.126939	30	280	17.1	0.030939	0.0666805	13.986	14.9919	67.6116	20.8123	1.39202	6.16201	1.05697	223	18	0.587	1.697
WAANUL0002	DESERT	D1	125.861	-31.6991	0.12276	31	274	17.1	0.0294544	0.063145	15.1452	15.1404	76.4694	18.5832	1.38571	6.08237	0.99864	85	21	0.691	2.105
WAANUL0003	DESERT	D1	125.316	-29.7188	0.0782316	22	181	19.3	0.0234946	0.045759	11.6925	14.7428	72.5246	15.6801	1.4605	5.87697	0.82296	63	26	0.761	2.479
WAANUL0004	DESERT	D1	127.072	-29.4734	0.0683429	20	174	19.1	0.0163242	0.0455872	9.38905	14.2762	84.7874	10.0721	1.46417	5.68182	0.940499	118	22	0.642	1.985
WAANUL0005	DESERT	D1	127.69	-30.0123	0.0707838	16	180	18.4	0.0195001	0.0511639	8.42811	14.5095	75.137	16.4757	1.38922	5.99907	0.980023	219	19	0.661	1.945
WAANUL0006	DESERT	D1	127.732	-30.0247	0.0713568	16	180	18.3	0.0174073	0.0424772	9.61341	14.0014	76.5826	17.3426	1.39048	5.95967	1.00193	149	11	0.636	1.526
WAANUL0007	DESERT	D1	127.79	-30.0355	0.0708792	16	180	18.3	0.0217801	0.0452119	11.2241	14.1356	73.6735	17.9645	1.40278	6.04594	0.86157	152	15	0.664	1.797
WAANUL0009	DESERT	D1	127.069	-29.6561	0.0693248	21	176	18.9	0.0171752	0.0486457	7.8841	14.6514	82.5371	9.23013	1.46875	5.53164	1.13595	96	18	0.618	1.785
WAGCOO0001	DESERT	D1	120.643	-30.4361	0.154131	29	282	18.2	0.0100665	0.0497049	8.08186	14.1942	79.8432	15.3805	1.46505	5.46129	1.31137	246	19	0.395	1.163
WAGCOO0004	DESERT	D1	120.806	-30.4653	0.141234	29	267	18.5	0.015979	0.0408926	11.0655	14.3991	74.6909	16.7674	1.45437	6.0579	1.21799	93	27	0.779	2.568
NTABRT0001	DESERT	D2	133.247	-22.2836	0.095481	60	319	22.4	0.0232613	0.043466	7.17956	14.2343	76.6066	13.1272	1.56259	6.17072	0.499667	226	24	0.639	2.03
NTABRT0002	DESERT	D2	133.251	-22.2837	0.0954826	60	319	22.4	0.0227821	0.0421085	6.83613	14.4574	77.1829	13.8576	1.5614	6.17023	0.530265	321	20	0.616	1.845
NTABRT0003	DESERT	D2	133.27	-22.2836	0.0954921	60	319	22.4	0.0214116	0.0400227	6.79476	15.2689	79.0029	11.2974	1.56586	6.0827	0.540872	317	20	0.532	1.593
NTABRT0004	DESERT	D2	133.616	-22.2898	0.0906639	61	313	22.6	0.0191846	0.0334995	7.50403	15.1723	78.3644	13.0927	1.57245	5.68881	0.437071	297	23	0.47	1.472
NTABRT0005	DESERT	D2	133.612	-22.2911	0.0907027	61	313	22.6	0.018053	0.0345621	7.29459	14.7963	78.855	12.0001	1.58588	5.73711	0.46476	224	18	0.612	1.769
NTABRT0006	DESERT	D2	133.613	-22.2891	0.0906639	61	313	22.6	0.019639	0.0389949	7.61335	15.1119	78.2485	14.4436	1.56488	5.68861	0.460137	307	18	0.471	1.363
NTAFIN0004	DESERT	D2	133.376	-24.1872	0.088758	36	268	20.9	0.0145381	0.0299909	7.48455	14.1004	88.7645	5.78726	1.45607	5.38442	0.721257	187	17	0.688	1.949
NTAFIN0005	DESERT	D2	133.374	-24.1965	0.0848133	37	258	21.2	0.0172292	0.0318278	7.6221	14.6399	84.9226	6.88509	1.45791	5.54681	0.652253	116	18	0.781	2.257
NTAFIN0009	DESERT	D2	133.391	-24.128	0.0879231	37	268	20.9	0.0145686	0.0280065	9.41901	14.7571	85.5965	11.1926	1.48854	5.63185	0.702931	76	12	0.682	1.695
NTAFIN0010	DESERT	D2	133.373	-24.1333	0.0871704	36	265	21	0.0166466	0.0313594	8.82563	15.3195	80.9539	11.5574	1.50257	5.79219	0.594171	49	16	0.718	1.992
NTAFIN0011	DESERT	D2	133.327	-24.1619	0.0909936	36	269	20.9	0.0157713	0.0357288	8.60291	15.0299	82.3196	9.3562	1.445	5.38972	0.720095	184	20	0.72	2.158
NTAFIN0012	DESERT	D2	133.142	-24.5692	0.0782291	40	247	21.3	0.0184769	0.0288805	7.26991	15.049	77.3771	12.1294	1.46496	5.67639	0.545862	195	9	0.678	1.489
NTAFIN0014	DESERT	D2	133.169	-24.5309	0.0776173	38	242	21.5	0.0185908	0.0290812	8.03367	14.2009	81.1989	13.5046	1.47674	5.66454	0.630242	262	21	0.531	1.616
NTAFIN0020	DESERT	D2	133.402	-24.6686	0.0744636	38	232	21.4	0.0190951	0.0312137	7.19212	15.4276	77.3929	12.4539	1.46173	5.53382	0.555246	182	19	0.579	1.705
NTAFIN0023	DESERT	D2	133.437	-24.5598	0.0761174	39	235	21.4	0.0185154	0.0310449	8.72994	14.7351	80.3199	11.5004	1.47984	5.73775	0.659475	256	19	0.519	1.527
NTAFIN0030	DESERT	D2	133.781	-25.9481	0.0720381	42	219	20.8	0.0187866	0.0296136	7.82982	15.4527	76.2117	15.2689	1.50316	5.99125	0.637728	369	20	0.456	1.365
NTAFIN0032	DESERT	D2	133.923	-23.9538	0.0892861	41	271	20.9	0.0162735	0.0340465	6.8815	14.7304	76.1553	12.9125	1.49921	6.30199	0.596868	98	25	0.739	2.38
NTAMAC0001	DESERT	D2	133.372	-23.966	0.0920866	37	280	20.7	0.0150589	0.0315249	7.16481	15.084	77.0502	12.138	1.51199	5.95884	0.646019	124	24	0.666	2.116
NTASSD0001	DESERT	D2	136.307	-25.3089	0.0526043	49	150	22.5	0.0211173	0.0247243	13.4942	15.24	85.4694	7.88574	1.48921	5.5693	0.555817	150	18	0.686	1.984
NTASSD0003	DESERT	D2	136.298	-25.2986	0.0526261	49	150	22.5	0.0212829	0.0257016	13.6912	14.2523	83.6033	10.67	1.48475	5.51848	0.536562	55	26	0.874	2.847
NTASSD0004	DESERT	D2	136.275	-25.2525	0.0529227	49	150	22.5	0.0211303	0.0320266	12.3865	15.9184	78.0948	12.1646	1.48355	5.643	0.539127	119	17	0.753	2.133
NTASSD0005	DESERT	D2	136.546	-25.7548	0.0483548	47	143	22.6	0.0220955	0.0319567	16.2972	15.1777	81.0235	13.0001	1.48104	5.63606	0.643279	33	25	0.848	2.73
NTASSD0006	DESERT	D2	136.547	-25.754	0.0483548	47	143	22.6	0.0232478	0.0303846	13.8474	15.5012	72.3951	13.5851	1.47089	5.93968	0.605726	111	10	0.557	1.281
NTASSD0007	DESERT	D2	136.563	-25.7843	0.0478394	47	142	22.5	0.0203357	0.0337862	19.2794	14.8205	72.6983	18.7138	1.44832	5.98387	0.589157	76	27	0.719	2.368
NTASSD0009	DESERT	D2	136.01	-24.7825	0.0588181	53	167	22.5	0.0229681	0.0325332	12.7629	16.8399	81.623	10.8339	1.48339	5.37555	0.577588	65	23	0.757	2.375
NTASSD0010	DESERT	D2	136.02	-24.7935	0.0588181	53	167	22.5	0.0232115	0.0326623	11.2501	16.1572	78.5243	11.5863	1.48421	5.49446	0.50739	55	29	0.772	2.601
NTASSD0015	DESERT	D2	135.617	-25.1235	0.0565964	52	147	22.4	0.0239903	0.0310869	11.0358	16.469	70.1907	18.4151	1.48388	5.72385	0.524133	63	19	0.732	2.157
NTASSD0019	DESERT	D2	135.641	-25.094	0.0566968	52	147	22.4	0.0255334	0.0313462	11.224	15.652	72.7072	18.3301	1.50205	5.73683	0.515718	28	12	0.828	2.059
QDAMUL0001	DESERT	D2	144.683	-24.7336	0.187879	54	478	21.4	0.0199631	0.0397892	5.35686	14.8915	79.1292	12.382	1.46215	5.05772	1.0437	453	8	0.428	0.889
QDAMUL0003	DESERT	D2	144.708	-24.7551	0.182395	54	477	21.5	0.0189367	0.039598	4.22036	14.4839	87.9075	9.04691	1.4617	5.02883	1.00324	492	15	0.339	0.917
QDASSD0001	DESERT	D2	138.476	-23.7641	0.0560703	63	205	23.7	0.0145929	0.0310987	10.3533	16.5062	75.4478	12.2443	1.50011	5.59062	0.633925	305	10	0.232	0.535
QDASSD0002	DESERT	D2	138.39	-23.8277	0.0555146	62	204	23.7	0.0146415	0.0319316	14.51	17.119	70.5109	18.9561	1.47197	5.70312	0.547533	83	14	0.737	1.946
QDASSD0003	DESERT	D2	138.407	-23.8316	0.0554678	62	204	23.7	0.0159564	0.0335196	15.4986	16.6474	81.4174	11.888	1.48426	5.6528	0.522099	70	16	0.733	2.033
QDASSD0004	DESERT	D2	138.434	-23.6801	0.0578901	64	209	23.7	0.0157732	0.0361039	11.3259	17.0662	79.7687	9.74627	1.49038	5.48151	0.576967	328	10	0.219	0.503
QDASSD0005	DESERT	D2	138.441	-23.6944	0.0576144	64	209	23.7	0.0150477	0.0349436	12.3532	16.8124	80.063	10.1016	1.48509	5.46842	0.524643	113	10	0.565	1.301
QDASSD0006	DESERT	D2	138.098	-23.8795	0.0547276	59	206	23.5	0.0154979	0.0288948	11.4216	16.0826	85.1565	9.21833	1.48901	5.39843	0.743443	93	19	0.757	2.229
QDASSD0008	DESERT	D2	138.137	-23.9542	0.0540601	61	202	23.5	0.0176836	0.034738	12.0556	16.0716	79.9365	11.3778	1.47777	5.56909	0.629465	298	15	0.422	1.143
QDASSD0011	DESERT	D2	138.226	-23.2366	0.0635846	66	232	23.6	0.0142693	0.0361844	9.01111	15.0225	77.5288	14.2363	1.48403	5.25465	0.628665	90	22	0.591	1.826
QDASSD0013	DESERT	D2	138.226	-23.2942	0.0638762	64	231	23.4	0.0173695	0.0331064	11.1632	16.1196	80.0305	11.2977	1.47818	5.45549	0.637118	141	13	0.48	1.232
QDASSD0014	DESERT	D2	138.167	-23.1758	0.065019	67	237	23.5	0.0214886	0.0348573	12.7902	16.2532	64.4173	21.1659	1.47965	5.86737	0.626348	35	17	0.796	2.257
QDASSD0015	DESERT	D2	138.193	-23.1881	0.0649894	67	236	23.5	0.0152645	0.0284246	9.58986	16.0941	88.0432	8.54244	1.48298	5.3936	0.709916	125	17	0.684	1.937
SAASTP0030	DESERT	D2	139.18	-29.2902	0.0678753	42	163	20.8	0.0218116	0.036058	19.4598	15.7324	70.7683	15.0791	1.45296	6.57054	0.631731	49	21	0.795	2.419
SAASTP0031	DESERT	D2	139.176	-29.277	0.0686558	42	163	20.8	0.0232821	0.0389149	23.6198	16.2666	66.8705	18.1668	1.43726	6.63213	0.616483	46	23	0.753	2.36
SATFLB0017	DESERT	D2	139.374	-30.3318	0.0787698	33	235	18.8	0.0210959	0.0413013	15.1517	11.9455	77.4652	14.8642	1.39316	6.10314	0.700124	184	14	0.525	1.384
SATSTP0005	DESERT	D2	138.849	-29.4566	0.0453717	37	169	20.3	0.0185437	0.0387653	17.8875	15.4766	77.4425	13.5738	1.51604	6.34867	0.600412	70	28	0.804	2.68
WAACOO0005	DESERT	D2	119.81	-31.6029	0.209352	38	307	17.4	0.0132779	0.0595957	9.57482	12.5428	79.5077	15.5459	1.45971	6.13269	1.46866	127	31	0.755	2.591
WAACOO0010	DESERT	D2	120.33	-31.2318	0.171726	32	285	17.8	0.0116238	0.0524992	8.38985	13.4274	73.4152	14.1347	1.48138	5.87495	1.28421	128	37	0.712	2.57
WAALSD0001	DESERT	D2	120.725	-25.0962	0.0821664	60	249	22.4	0.0149814	0.0260416	8.61369	14.4677	88.6718	9.26215	1.47947	5.10782	1.00554	235	27	0.619	2.039
WAALSD0002	DESERT	D2	120.74	-25.0567	0.0799419	59	246	22.6	0.012945	0.0376413	10.1857	14.1703	92.425	8.05846	1.44393	5.14924	0.870746	417	15	0.456	1.235
WAALSD0003	DESERT	D2	120.628	-25.2684	0.0858891	57	254	22.2	0.0148045	0.0297211	8.48547	13.5329	85.9932	9.25731	1.49108	5.2941	0.783799	363	22	0.59	1.825
WAAMUR0028	DESERT	D2	120.699	-27.3892	0.0982867	39	229	20.7	0.0177548	0.0378515	10.0013	15.045	81.5422	13.5313	1.45626	6.04822	0.89601	472	17	0.371	1.051
WAAMUR0029	DESERT	D2	120.682	-27.3994	0.0985059	39	230	20.7	0.0141642	0.0387364	9.62802	14.8038	86.1541	10.9394	1.46886	5.55541	0.972981	610	15	0.248	0.671
WAAMUR0030	DESERT	D2	120.691	-27.3828	0.0982867	39	229	20.7	0.0168299	0.0363108	10.5405	14.9371	84.3836	11.5621	1.46719	5.68256	0.954224	264	16	0.558	1.546
WAAMUR0031	DESERT	D2	120.656	-27.4386	0.101162	39	231	20.6	0.0137092	0.0352434	10.0729	15.0188	84.6482	11.439	1.49433	5.68879	0.887845	569	16	0.329	0.911
NTAFIN0001	DESERT	D3	133.468	-24.1243	0.0863333	39	263	21	0.0156981	0.0358401	8.54091	15.3923	70.9835	14.6245	1.48409	6.1254	0.572919	39	16	0.825	2.286
NTAFIN0002	DESERT	D3	133.434	-24.0094	0.088881	38	272	20.8	0.0154567	0.0323952	7.00477	15.2341	83.1322	8.10967	1.47228	5.55811	0.656114	235	29	0.702	2.364
NTAFIN0003	DESERT	D3	133.477	-24.1322	0.085877	38	261	21	0.0190299	0.0342573	8.04634	15.358	78.8382	10.8373	1.5006	5.99416	0.601007	135	11	0.618	1.481
NTAFIN0008	DESERT	D3	133.416	-23.9306	0.0905962	39	275	20.8	0.0149884	0.0370464	7.77615	16.3972	73.1261	13.1577	1.51209	6.28661	0.544298	37	6	0.684	1.226
NTAFIN0013	DESERT	D3	133.185	-24.5415	0.0768168	38	240	21.5	0.0207299	0.0331843	7.72317	14.9699	81.3192	11.9434	1.50181	5.5506	0.616866	241	28	0.564	1.88
NTAFIN0015	DESERT	D3	133.223	-24.5157	0.077784	38	241	21.5	0.028604	0.0383883	8.66603	14.3267	63.5689	23.1489	1.43981	6.07766	0.696896	314	7	0.563	1.096
NTAFIN0017	DESERT	D3	132.96	-24.3775	0.0807098	37	255	21.5	0.0195098	0.0372105	8.59349	14.724	77.5441	14.8468	1.46617	5.74469	0.618728	175	7	0.627	1.22
NTAFIN0019	DESERT	D3	132.936	-24.3582	0.0823359	37	257	21.4	0.0215224	0.0361697	6.84996	15.318	75.1356	9.52165	1.509	5.78461	0.603087	405	23	0.393	1.233
NTAFIN0024	DESERT	D3	133.659	-24.9176	0.0683785	35	206	21.6	0.0215482	0.0309769	7.24726	15.0997	87.6364	7.19493	1.5067	5.40592	0.656725	130	12	0.615	1.529
NTAFIN0033	DESERT	D3	133.972	-24.0337	0.0902264	40	271	20.8	0.015354	0.0340122	7.4177	14.5121	81.7758	7.41152	1.49806	5.68111	0.602641	114	23	0.743	2.33
NTAMAC0002	DESERT	D3	133.404	-23.9617	0.0893124	39	273	20.9	0.0156683	0.0325483	6.78259	15.6235	81.4063	7.43968	1.54916	5.74965	0.566352	222	11	0.426	1.022
NTAMAC0003	DESERT	D3	133.409	-23.9591	0.0893623	39	273	20.9	0.0182176	0.0364466	8.00032	15.1994	79.3675	10.5169	1.5194	6.04359	0.636678	390	18	0.359	1.038
QDACHC0001	DESERT	D3	143.257	-24.1046	0.117013	62	311	23.3	0.0194953	0.0371041	19.9951	17.0029	75.974	17.635	1.46516	5.70184	0.633162	95	6	0.528	0.946
QDACHC0002	DESERT	D3	143.169	-24.126	0.116275	63	296	23.4	0.0246322	0.0399485	23.8686	17.2972	76.2909	15.658	1.47749	5.73998	0.677791	178	7	0.344	0.67
QDACHC0003	DESERT	D3	143.165	-24.1164	0.117452	63	297	23.4	0.0232478	0.0350941	19.6367	16.7716	76.6604	16.3574	1.46334	5.68389	0.76654	74	13	0.742	1.904
QDACHC0004	DESERT	D3	141.092	-23.7188	0.0697824	72	255	24.1	0.0383778	0.035842	25.0628	17.3638	52.6618	36.6671	1.43625	6.6081	0.686038	71	16	0.678	1.879
QDACHC0005	DESERT	D3	141.072	-23.7217	0.0697962	72	254	24.1	0.0405117	0.0371163	29.4984	17.6609	43.2438	40.5312	1.43331	6.8665	0.526482	60	8	0.7	1.456
QDACHC0006	DESERT	D3	141.133	-23.7695	0.0702482	71	254	24.1	0.0371881	0.0405344	23.3259	17.3548	49.7939	36.4093	1.42769	6.80968	0.672812	87	8	0.582	1.21
QDACHC0007	DESERT	D3	141.029	-23.8357	0.0687812	70	252	24	0.0374304	0.0331821	30.1215	17.5277	52.7828	37.1677	1.44069	6.73222	0.538573	68	5	0.718	1.156
QDAMGD0002	DESERT	D3	144.226	-23.5095	0.13394	62	443	23.5	0.0340559	0.0505284	33.5499	17.816	39.5827	41.468	1.41135	6.79312	0.684031	125	27	0.749	2.468
QDAMGD0004	DESERT	D3	144.342	-23.5141	0.137436	61	450	23.3	0.0360583	0.0447403	39.0799	17.6861	45.145	38.6617	1.40252	6.78658	0.628585	84	23	0.681	2.135
QDAMGD0005	DESERT	D3	144.333	-23.5177	0.137224	61	448	23.4	0.0402258	0.0530754	43.5595	17.8927	38.6408	40.3553	1.38791	6.94651	0.692125	137	27	0.687	2.266
QDAMGD0009	DESERT	D3	143.337	-24.0942	0.113736	61	321	23.4	0.0339329	0.0538217	42.223	18.5841	41.1427	43.346	1.39331	7.03869	0.733806	24	13	0.819	2.1
QDAMGD0010	DESERT	D3	143.353	-24.0912	0.114451	62	323	23.4	0.0404409	0.0533576	31.5954	18.3716	42.2087	40.909	1.41837	6.72739	0.854266	138	18	0.703	2.033
QDAMGD0012	DESERT	D3	144.824	-24.8218	0.170355	54	474	21.9	0.0364812	0.0665776	4.43931	14.9401	46.6549	34.1502	1.42419	6.05641	0.843465	75	22	0.765	2.364
QDAMGD0015	DESERT	D3	143.058	-22.5629	0.1321	79	423	23.9	0.0267894	0.0466935	29.2622	16.1951	50.4585	30.0285	1.41977	6.5578	0.672459	86	15	0.589	1.595
QDAMGD0016	DESERT	D3	143.14	-22.509	0.134097	80	430	23.8	0.0329944	0.0476478	23.0864	15.5896	62.6393	22.551	1.40611	6.12199	0.786999	74	13	0.643	1.65
QDAMGD0020	DESERT	D3	142.223	-22.0636	0.124477	90	376	24.2	0.0337684	0.0485306	21.306	17.5057	43.2198	37.1231	1.42339	6.60662	0.765978	151	8	0.472	0.981
QDAMGD0023	DESERT	D3	140.987	-23.6872	0.0692088	71	253	24.1	0.0352918	0.0367771	22.131	16.9314	57.905	31.4554	1.4432	6.61135	0.699662	254	15	0.702	1.901
QDAMGD0024	DESERT	D3	141.004	-23.6464	0.0726	72	255	24	0.0368823	0.0350116	28.4256	17.2965	59.1302	27.9488	1.45464	6.58776	0.604808	38	12	0.717	1.78
QDAMGD0025	DESERT	D3	143.872	-20.3379	0.211713	103	554	24.1	0.0434885	0.064861	3.14251	14.914	40.6317	37.0384	1.43428	5.72351	1.0628	225	13	0.436	1.119
QDAMGD0026	DESERT	D3	143.861	-20.3962	0.213296	103	546	24.1	0.0451295	0.0629479	3.6001	15.4668	55.3447	32.0155	1.44379	5.81837	0.940931	157	9	0.475	1.044
QDASSD0007	DESERT	D3	138.096	-23.8805	0.0547	59	206	23.5	0.0162868	0.0337903	10.8786	16.9493	85.0096	7.4363	1.48835	5.38831	0.568162	136	13	0.623	1.598
QDASSD0009	DESERT	D3	138.141	-23.9673	0.0540953	61	201	23.5	0.0186	0.0389204	10.4711	16.8025	78.9731	8.96946	1.47445	5.54066	0.593835	175	11	0.551	1.32
QDASSD0012	DESERT	D3	138.252	-23.3445	0.0617877	67	227	23.5	0.0188658	0.0371674	13.0379	16.5282	71.4872	16.2088	1.4667	5.93544	0.526085	68	7	0.836	1.628
SATFLB0004	DESERT	D4	138.567	-31.3277	0.208758	24	295	17.9	0.0363888	0.0652534	14.569	13.1485	64.0565	20.6406	1.29097	6.42456	0.970359	163	19	0.735	2.164
SATFLB0005	DESERT	D4	138.566	-31.3155	0.244842	32	411	16	0.0303767	0.0930529	10.5572	14.4549	64.4326	16.7975	1.24151	6.87352	1.47717	163	16	0.819	2.271
SATFLB0006	DESERT	D4	138.798	-30.7757	0.238551	18	377	15.3	0.0148283	0.060571	8.73681	12.1343	66.6368	14.6566	1.28691	6.70279	1.05053	163	16	0.746	2.069
SATFLB0007	DESERT	D4	138.595	-31.5439	0.261449	36	441	15.7	0.0264053	0.0867307	13.7979	15.4063	49.3345	27.6997	1.2831	6.75573	1.19134	163	13	0.707	1.813
SATFLB0018	DESERT	D4	139.324	-30.219	0.120026	19	304	16.7	0.0434383	0.0868386	12.2719	11.3213	51.0262	38.6886	1.29896	6.32679	1.72992	394	21	0.396	1.206
SATFLB0019	DESERT	D4	139.233	-30.2195	0.111531	20	282	17.2	0.0324485	0.0451182	15.7166	11.9524	56.8175	19.9215	1.3638	6.65346	0.693476	301	25	0.469	1.508
SATFLB0021	DESERT	D4	139.22	-30.4121	0.113596	18	308	16.7	0.0211565	0.0444403	9.63814	12.8566	65.3423	24.0499	1.30903	6.81622	0.822363	349	19	0.498	1.466
SATFLB0022	DESERT	D4	139.226	-30.406	0.135574	17	319	16.4	0.0151568	0.0444212	8.05984	12.2674	69.1117	11.84	1.33965	6.43322	0.775616	179	30	0.624	2.123
SATFLB0025	DESERT	D4	138.633	-30.785	0.127428	18	250	17.7	0.0225872	0.0542194	9.77273	12.9255	61.5203	17.1412	1.36018	6.47053	0.780803	202	18	0.591	1.709
WAAGVD0001	DESERT	D4	125.13	-29.6693	0.0797236	22	181	19.3	0.0196036	0.0442977	10.4741	15.0675	72.6876	16.9491	1.45875	6.09486	0.767196	163	23	0.732	2.294
WAACOO0001	DESERT	D5	119.519	-31.3996	0.218112	41	298	17.3	0.00878659	0.0524489	7.07122	12.698	83.2764	11.7101	1.4717	5.71527	1.45677	440	25	0.664	2.138
WAACOO0003	DESERT	D5	119.648	-31.4	0.199061	40	289	17.7	0.0118667	0.0623141	10.5919	12.9401	78.0146	18.7867	1.46028	6.55304	1.13962	185	45	0.721	2.745
WAACOO0016	DESERT	D5	120.308	-31.2032	0.177978	32	290	17.6	0.00972143	0.0497559	9.35415	13.5501	82.8545	9.98196	1.45381	5.35744	1.1344	218	55	0.661	2.649
WAACOO0017	DESERT	D5	120.305	-31.1696	0.176753	31	289	17.7	0.00832028	0.0573447	8.49706	13.2344	76.1397	14.408	1.47898	5.3569	1.16273	187	42	0.751	2.806
WAACOO0018	DESERT	D5	120.318	-31.1956	0.177899	31	289	17.7	0.00917368	0.0499002	8.26212	13.1797	78.0185	13.2698	1.47138	5.4687	1.18696	305	45	0.67	2.549
WAACOO0019	DESERT	D5	120.265	-31.2071	0.181529	32	292	17.6	0.0100277	0.0434235	8.82532	13.6166	77.0019	16.2528	1.47037	5.71445	1.1275	367	43	0.635	2.39
WAACOO0026	DESERT	D5	120.666	-30.5304	0.158613	29	283	18	0.00879559	0.0376494	9.197	13.7132	79.4905	15.4859	1.47404	5.56619	1.02561	346	25	0.631	2.031
WAACOO0027	DESERT	D5	120.66	-30.5015	0.158871	30	285	17.9	0.0115072	0.0351556	11.1325	13.2028	77.0493	13.8866	1.47665	5.7998	1.04595	299	30	0.702	2.387
WAACOO0028	DESERT	D5	120.658	-30.4876	0.158832	30	284	17.9	0.00927133	0.0378829	13.1985	13.3066	70.2065	18.6863	1.46597	5.90094	1.07368	218	37	0.677	2.443
WAACOO0029	DESERT	D5	120.627	-30.4329	0.15615	29	283	18	0.00941085	0.0433557	10.5462	13.5071	78.354	15.1844	1.48099	5.53342	1.02872	437	29	0.617	2.078
WAGCOO0002	DESERT	D5	120.643	-30.351	0.151487	29	283	18.2	0.0102492	0.0371658	8.97022	13.5062	81.6916	14.1625	1.50373	5.27618	1.03593	362	26	0.556	1.811
NSABHC0002	MEDITERR	M1	141.433	-31.927	0.11455	18	272	17.3	0.0160113	0.0498996	11.5912	11.9806	64.1369	21.234	1.43758	6.38338	0.869455	63	17	0.514	1.457
NSAMDD0001	MEDITERR	M1	142.56	-34.1839	0.228274	13	317	17	0.026111	0.0780935	17.1211	11.4227	66.924	16.0496	1.40204	7.17497	1.2557	295	12	0.454	1.127
NSAMDD0002	MEDITERR	M1	142.603	-34.2048	0.232551	14	319	17	0.0249132	0.0805273	15.5502	11.3225	67.5553	14.6734	1.39943	6.99654	1.25285	367	12	0.454	1.129
NSAMDD0003	MEDITERR	M1	142.604	-34.2075	0.232551	14	319	17	0.0249372	0.0789518	16.5318	11.6875	65.7061	18.7324	1.38903	6.98033	1.5004	446	17	0.61	1.728
NSAMDD0004	MEDITERR	M1	142.559	-34.1654	0.228935	13	317	17	0.0256197	0.0858433	18.0088	13.2978	66.7243	19.8857	1.3767	6.89782	1.54023	144	23	0.566	1.775
NSAMDD0005	MEDITERR	M1	143.204	-33.6562	0.184604	13	310	17.5	0.0222444	0.0835983	15.9091	14.2547	71.4266	18.7402	1.445	6.80937	1.2473	175	17	0.535	1.515
NSAMDD0006	MEDITERR	M1	143.167	-33.6643	0.180791	13	308	17.5	0.0305815	0.0873807	18.4051	15.7981	58.0857	28.0666	1.44859	6.89178	1.24113	216	15	0.688	1.863
NSAMDD0007	MEDITERR	M1	141.161	-33.38	0.156299	10	246	17.6	0.0152526	0.0625464	10.9124	14.2757	79.9772	13.2084	1.47416	6.39574	1.00532	147	19	0.65	1.913
NSAMDD0008	MEDITERR	M1	141.072	-33.431	0.160889	10	245	17.5	0.0177233	0.0662377	13.5181	15.2285	77.5125	12.4497	1.45938	6.55861	1.04906	111	13	0.302	0.776
NSAMDD0009	MEDITERR	M1	141.065	-33.4405	0.160987	11	245	17.5	0.0190148	0.0709199	10.8707	14.6745	77.522	10.5113	1.44143	6.6354	1.07948	293	14	0.453	1.197
NSAMDD0010	MEDITERR	M1	141.293	-33.4076	0.154953	10	245	17.8	0.0172053	0.0732215	12.278	14.6802	77.6249	14.5072	1.47167	6.63171	1.03976	284	14	0.453	1.197
NSAMDD0014	MEDITERR	M1	141.192	-33.1679	0.143606	11	243	17.6	0.0164939	0.0678919	11.5556	13.74	76.2466	11.2891	1.42729	6.64124	1.06539	328	12	0.56	1.393
NSAMDD0016	MEDITERR	M1	141.09	-33.2823	0.148505	11	238	17.7	0.0191247	0.0762574	11.8519	14.6597	77.4447	11.911	1.46998	6.44846	1.07536	106	24	0.699	2.22
SAAMDD0007	MEDITERR	M1	139.5	-34.3623	0.233449	24	273	16.2	0.0305877	0.0881709	18.5996	9.79925	79.2434	16.9572	1.34678	7.64927	1.50973	144	12	0.531	1.32
SAAMDD0008	MEDITERR	M1	139.508	-34.3417	0.231938	23	276	16.1	0.0312956	0.0935146	16.3505	10.2597	78.0742	17.2984	1.3475	7.60381	1.56287	171	10	0.295	0.68
SAAMDD0009	MEDITERR	M1	139.486	-34.3579	0.229869	23	270	16.2	0.0275325	0.0829794	16.4358	8.48358	79.1229	17.1074	1.34946	7.62296	1.35011	110	15	0.625	1.692
SAAMDD0010	MEDITERR	M1	139.502	-34.3206	0.228037	23	272	16.2	0.0324677	0.0779097	14.9936	8.96523	79.2733	17.148	1.34645	7.6344	1.46748	182	13	0.633	1.625
SAAMDD0011	MEDITERR	M1	139.53	-34.32	0.228775	23	273	16.2	0.0259696	0.0842544	15.1118	10.6367	78.2869	16.7113	1.34801	7.6387	1.45861	54	21	0.798	2.43
SASMDD0001	MEDITERR	M1	140.587	-34.0027	0.188089	17	256	17.1	0.0194648	0.0632235	13.8198	15.1323	80.524	13.9869	1.45072	7.0435	1.18656	223	17	0.53	1.502
SASMDD0002	MEDITERR	M1	140.593	-34.0117	0.191855	18	257	17.1	0.0205375	0.0632433	14.0472	15.925	77.1122	16.0261	1.44136	6.96343	1.34985	144	22	0.684	2.113
SASMDD0005	MEDITERR	M1	140.726	-33.9743	0.187404	17	259	17.2	0.0235451	0.0866151	12.4227	15.0957	81.4591	9.30558	1.3949	7.1119	1.23992	167	18	0.599	1.731
SASMDD0006	MEDITERR	M1	140.727	-33.9728	0.187404	17	259	17.2	0.0236838	0.0874384	11.9845	14.6804	82.2263	8.56991	1.36487	7.10175	1.25118	81	21	0.828	2.522
SASMDD0012	MEDITERR	M1	140.755	-34.0587	0.186276	17	256	17.3	0.0370752	0.0889693	18.9486	14.5544	54.4423	36.4292	1.33606	6.93123	1.74677	298	12	0.345	0.856
SASMDD0013	MEDITERR	M1	140.735	-34.0562	0.186463	17	254	17.3	0.0317655	0.079737	17.9349	14.8734	56.2082	32.8378	1.3446	6.67196	1.67023	107	11	0.683	1.638
SASMDD0014	MEDITERR	M1	140.706	-34.0372	0.185435	17	254	17.3	0.0254159	0.067504	14.8517	15.2143	74.1241	18.48	1.43576	6.87202	1.04213	84	12	0.73	1.813
SATFLB0003	MEDITERR	M1	139.006	-34.5769	1.01301	48	765	13.1	0.0130512	0.104437	5.3414	14.1882	74.4736	15.116	1.39583	4.87816	2.36214	343	16	0.609	1.689
SATKAN0004	MEDITERR	M1	139.038	-34.9271	0.967823	48	698	13.6	0.0199359	0.125637	8.32571	13.5868	71.5232	15.9057	1.40105	5.07929	2.18527	120	47	0.664	2.558
WAACOO0030	MEDITERR	M1	126.263	-32.0122	0.151395	35	306	16.8	0.0340984	0.0813684	15.8822	13.9955	68.7249	19.9434	1.38838	6.76303	1.25316	86	18	0.744	2.15
WAAHAM0001	MEDITERR	M1	128.285	-31.9848	0.151421	28	312	17.3	0.0149438	0.0613002	10.9157	11.9109	77.2588	10.9928	1.42369	6.59121	0.79564	81	18	0.813	2.35
WAAHAM0004	MEDITERR	M1	127.274	-31.9524	0.128557	28	285	17.2	0.0366621	0.0682152	11.5921	13.1578	77.488	17.6639	1.38308	6.72247	1.15066	131	21	0.82	2.495
WAAHAM0005	MEDITERR	M1	127.44	-32.2259	0.147748	30	312	17.1	0.0176368	0.0501734	11.0669	11.8823	69.4884	14.3696	1.41615	6.89406	0.845839	466	22	0.788	2.437
WAAHAM0006	MEDITERR	M1	126.302	-32.2191	0.168084	39	317	16.9	0.0149884	0.0872742	10.5478	12.3577	84.0364	7.26521	1.40026	6.63019	1.62009	154	12	0.374	0.928
SATEYB0001	MEDITERR	M2	138.703	-34.5043	0.418264	38	438	16.3	0.0312803	0.0969702	9.43931	10.6492	79.4559	13.6972	1.41146	6.77201	0.916901	65	23	0.846	2.654
SATFLB0001	MEDITERR	M2	138.861	-34.609	0.58134	47	579	15.2	0.0185673	0.139146	6.19712	13.0103	81.9974	11.4039	1.46133	5.6491	1.165	185	19	0.67	1.971
SATFLB0002	MEDITERR	M2	138.909	-34.6831	0.86598	51	712	14.2	0.0173715	0.143743	8.31676	14.5824	72.62	14.4416	1.40189	4.95234	2.40903	304	29	0.646	2.174
SATFLB0008	MEDITERR	M2	137.954	-32.321	0.379318	36	464	15.2	0.019645	0.0911395	8.43978	12.717	64.326	19.8168	1.30865	6.89158	1.36759	533	19	0.518	1.524
SATFLB0009	MEDITERR	M2	137.968	-32.3105	0.424212	36	464	15.2	0.022041	0.102049	7.36669	14.1027	68.9648	16.7843	1.33871	6.54607	1.65868	239	18	0.705	2.038
SATFLB0010	MEDITERR	M2	138.033	-32.8285	0.305952	35	413	17.3	0.0279926	0.09002	9.96676	15.2994	68.8896	18.3999	1.35506	6.15915	1.6388	433	22	0.539	1.667
SATFLB0011	MEDITERR	M2	138.136	-32.7484	0.465152	41	599	14.3	0.0267633	0.109422	9.56244	13.6138	70.3916	15.7996	1.33005	6.01283	1.93194	261	16	0.753	2.088
SATFLB0012	MEDITERR	M2	138.708	-34.8808	0.68395	48	644	15.7	0.0235634	0.169603	10.6814	12.1451	67.515	15.6535	1.36982	5.48129	2.25587	315	21	0.674	2.053
SATFLB0013	MEDITERR	M2	138.604	-33.9142	0.734165	48	715	14	0.0163475	0.112624	8.51041	13.6764	70.0317	16.0856	1.34021	5.42108	2.44178	523	18	0.565	1.633
SATFLB0014	MEDITERR	M2	138.959	-34.0051	0.590892	43	588	13.5	0.0187939	0.145501	8.65233	13.0252	69.4227	17.4197	1.35103	5.75563	1.71284	174	35	0.683	2.43
SATFLB0015	MEDITERR	M2	138.727	-34.9334	1.36101	50	1064	13.3	0.0175847	0.184578	10.1706	13.3586	66.8464	15.884	1.343	4.83793	2.8672	697	30	0.547	1.86
SATKAN0001	MEDITERR	M2	138.261	-35.6083	1.00608	53	791	14.1	0.0131065	0.186602	9.24056	12.2835	71.6613	14.6083	1.35915	4.99865	3.86701	527	27	0.679	2.236
SATKAN0002	MEDITERR	M2	138.69	-35.2721	0.986522	49	882	14	0.018029	0.155849	7.54634	13.09	75.2633	13.8187	1.385	4.84664	2.89426	659	29	0.581	1.957
WAAMAL0001	MEDITERR	M2	126.279	-32.0631	0.158489	36	311	16.7	0.0358102	0.0793246	11.7646	14.1613	76.4246	18.5654	1.3866	6.59937	1.35176	301	15	0.751	2.034
NTADAC0001	SAVANNA	S1	130.778	-13.1584	0.768913	104	1437	26.4	0.0166547	0.0840335	3.48298	15.4189	78.6632	15.7037	1.40006	4.80684	1.7557	204	18	0.698	2.017
NTAGFU0040	SAVANNA	S1	133.845	-14.6737	0.374406	114	875	27.5	0.0200531	0.0624645	10.5122	15.561	72.2348	14.399	1.48568	5.40349	1.10234	291	41	0.698	2.591
NTTDAB0001	SAVANNA	S1	131.674	-13.963	0.579868	105	1197	26.7	0.0229997	0.0884194	4.37717	14.2987	79.2744	13.7608	1.37947	5.13338	1.64512	165	32	0.753	2.61
NTTDAC0001	SAVANNA	S1	130.796	-13.1399	0.76596	104	1436	26.4	0.0206227	0.0872704	3.81878	16.1406	77.2096	17.3357	1.39476	4.98141	1.78174	287	41	0.678	2.517
NTTPCK0001	SAVANNA	S1	131.127	-12.872	0.729918	103	1393	27.2	0.0220791	0.0733976	2.63044	15.106	77.3147	13.5763	1.39392	4.93634	1.82842	218	37	0.747	2.696
QDAEIU0002	SAVANNA	S1	144.224	-19.5525	0.363199	102	729	21.3	0.147191	0.124441	12.1416	15.3951	39.4594	43.6852	1.34904	5.50696	1.65016	93	27	0.819	2.699
QDAEIU0003	SAVANNA	S1	144.17	-19.4099	0.363129	104	748	21.7	0.0297684	0.0735023	5.41706	15.4975	59.5621	26.2023	1.4125	5.3296	1.53212	319	21	0.519	1.58
QDAEIU0004	SAVANNA	S1	144.161	-19.4466	0.360754	103	744	21.7	0.0375334	0.0828239	5.40318	15.5053	61.0878	23.9464	1.39609	5.44261	1.69137	273	22	0.551	1.702
QDAEIU0006	SAVANNA	S1	143.892	-18.4679	0.426385	114	799	22.5	0.0395367	0.054934	4.66858	15.508	69.7475	18.1613	1.44731	4.98949	1.72424	284	17	0.594	1.682
QDAEIU0007	SAVANNA	S1	143.891	-18.4679	0.426385	114	799	22.5	0.0424433	0.0553271	4.63488	15.0201	68.7872	18.3464	1.44121	4.98803	1.73765	320	15	0.597	1.618
QDAGUP0002	SAVANNA	S1	143.762	-20.031	0.237179	105	609	23.4	0.0159081	0.0448806	4.97896	15.0468	80.497	14.8279	1.49537	5.06043	0.960059	112	32	0.717	2.485
NTAGFU0001	SAVANNA	S2	137.069	-18.9055	0.136312	105	431	25.4	0.0269201	0.051339	12.9555	15.6762	62.6243	23.5471	1.46599	5.65165	0.743444	107	30	0.757	2.575
NTAGFU0002	SAVANNA	S2	137.052	-18.9181	0.13688	105	431	25.4	0.0254231	0.0484905	11.4019	16.3641	63.5287	19.5898	1.46184	5.43619	0.734555	326	19	0.455	1.338
NTAGFU0003	SAVANNA	S2	137.124	-18.6344	0.159099	104	481	25.1	0.0227433	0.0477292	10.0542	15.6716	75.5895	12.1177	1.47648	5.20566	0.732886	245	14	0.513	1.353
NTAGFU0004	SAVANNA	S2	137.123	-18.6241	0.159907	104	486	25.1	0.0154055	0.0386478	8.52327	15.4923	81.8337	10.6308	1.48102	5.08976	0.714976	245	16	0.351	0.972
NTAGFU0005	SAVANNA	S2	137.121	-18.6532	0.155597	105	477	25.2	0.0194671	0.0437409	8.94655	15.6029	81.5664	11.8334	1.47918	4.99744	0.716002	329	27	0.583	1.922
NTAGFU0006	SAVANNA	S2	136.847	-18.7787	0.14345	104	439	25.3	0.0210389	0.0511098	12.155	15.7096	67.6587	18.1319	1.46492	5.4183	0.702238	224	29	0.694	2.335
NTAGFU0007	SAVANNA	S2	136.826	-18.7769	0.143377	104	438	25.3	0.0269918	0.055912	12.6193	15.734	62.0074	19.4075	1.44358	5.44072	0.755536	410	10	0.211	0.486
NTAGFU0008	SAVANNA	S2	136.865	-18.7861	0.143334	104	439	25.3	0.0232476	0.0451274	13.986	15.6936	72.7	15.8568	1.47651	5.47587	0.685219	177	15	0.624	1.691
NTAGFU0009	SAVANNA	S2	136.983	-18.801	0.141953	105	442	25.4	0.0207098	0.0460762	11.2728	15.468	71.4905	15.301	1.48492	5.53307	0.672195	229	20	0.616	1.846
NTAGFU0010	SAVANNA	S2	137.101	-17.8963	0.208124	111	599	25.6	0.0222501	0.050078	15.9885	15.657	59.6204	20.501	1.4626	5.50452	0.86588	413	6	0.392	0.702
NTAGFU0011	SAVANNA	S2	137.072	-17.8957	0.207055	110	597	25.6	0.0268887	0.0516377	18.0468	15.9287	59.629	21.2768	1.46769	5.56682	0.924428	177	30	0.735	2.498
NTAGFU0012	SAVANNA	S2	137.019	-17.8956	0.207783	110	597	25.5	0.0247703	0.0524	13.0589	16.3701	62.7164	21.0837	1.46133	5.39414	0.935002	181	19	0.639	1.882
NTAGFU0013	SAVANNA	S2	137.012	-17.8959	0.207783	109	596	25.5	0.0197768	0.0476119	11.5557	16.2897	73.2489	14.7077	1.45517	5.34442	0.84123	174	31	0.667	2.291
NTAGFU0014	SAVANNA	S2	136.939	-17.7518	0.214588	109	614	25.6	0.0177296	0.0514219	17.5091	16.0419	58.9675	20.2839	1.46387	5.36113	0.756952	133	20	0.693	2.076
NTAGFU0015	SAVANNA	S2	136.943	-17.7445	0.215758	110	617	25.6	0.0181374	0.0443894	16.5216	16.0364	72.9353	16.3091	1.47458	5.32083	0.857567	396	19	0.508	1.495
NTAGFU0016	SAVANNA	S2	137.26	-17.2209	0.280359	114	752	25.8	0.0165944	0.0380532	6.6222	15.5285	78.3977	11.8785	1.46585	5.09202	1.02808	318	19	0.574	1.691
NTAGFU0017	SAVANNA	S2	137.158	-17.3549	0.262358	113	716	25.6	0.016748	0.0398218	7.87456	15.3216	80.4058	11.2184	1.47659	5.01694	0.996413	276	33	0.728	2.545
NTAGFU0018	SAVANNA	S2	137.183	-17.2725	0.272926	113	740	25.6	0.0230406	0.049562	6.35846	15.5253	81.6229	12.011	1.44492	5.04995	1.17327	366	13	0.449	1.151
NTAGFU0019	SAVANNA	S2	137.236	-17.2177	0.277205	114	746	25.8	0.0221125	0.0558588	7.77426	15.6365	75.6666	11.7421	1.4461	5.16828	1.15239	156	33	0.713	2.493
NTAGFU0020	SAVANNA	S2	135.963	-16.7249	0.247149	112	676	26.8	0.0199408	0.056571	8.19251	16.1459	67.0893	17.3063	1.46913	5.31018	1.04432	336	26	0.572	1.864
NTAGFU0021	SAVANNA	S2	135.943	-16.7154	0.250987	111	684	26.6	0.0238604	0.0654048	8.22425	16.3208	69.1647	16.6272	1.46992	5.35985	1.05639	225	17	0.618	1.75
NTAGFU0022	SAVANNA	S2	135.963	-16.731	0.246389	112	675	26.9	0.0242603	0.0640635	9.08904	15.7606	68.0227	16.9836	1.44787	5.40863	1.09556	347	12	0.423	1.051
NTAGFU0023	SAVANNA	S2	135.83	-16.8239	0.245128	111	675	26.2	0.0123193	0.0451413	9.82861	15.5879	83.8619	10.0487	1.49903	5.2466	1.04015	241	18	0.669	1.935
NTAGFU0024	SAVANNA	S2	135.893	-16.826	0.247359	111	678	26.2	0.0165532	0.0485551	8.7561	15.6122	72.4822	13.7796	1.47883	5.29258	0.953744	290	15	0.594	1.609
NTAGFU0025	SAVANNA	S2	135.855	-16.8253	0.246905	111	676	26.2	0.0211837	0.0558306	9.1219	15.3481	66.9395	19.1555	1.46379	5.30597	1.13747	471	17	0.486	1.378
NTAGFU0026	SAVANNA	S2	135.406	-15.8091	0.283965	113	780	27.3	0.0157657	0.0547741	12.7154	16.1232	70.4028	13.7486	1.50605	5.48063	1.08997	190	25	0.72	2.317
NTAGFU0027	SAVANNA	S2	135.461	-15.6793	0.299526	114	809	27.3	0.0195167	0.0540639	10.4031	14.8665	80.2211	10.3122	1.46474	5.35894	1.62498	252	31	0.689	2.365
NTAGFU0028	SAVANNA	S2	135.46	-15.6292	0.298666	114	821	27.2	0.0269177	0.0819604	7.69099	14.389	82.3842	10.4502	1.41598	5.2545	1.53561	212	29	0.697	2.346
NTAGFU0029	SAVANNA	S2	135.409	-15.5381	0.29893	114	824	27.4	0.0137432	0.0591971	8.68299	14.5158	76.233	9.83525	1.49388	5.30343	1.26709	225	32	0.707	2.451
NTAGFU0030	SAVANNA	S2	134.378	-14.1349	0.423136	114	969	27.2	0.0235719	0.0573658	4.07491	15.2506	67.213	12.5915	1.46059	5.25519	1.0128	466	26	0.41	1.337
NTAGFU0031	SAVANNA	S2	134.387	-14.1259	0.425098	113	973	27.2	0.0201251	0.0585388	4.29453	16.0724	71.5199	12.8807	1.48538	5.20044	0.910742	202	24	0.657	2.087
NTAGFU0032	SAVANNA	S2	134.374	-14.1506	0.423044	114	967	27.2	0.0226084	0.0723913	3.65984	15.9295	67.4576	12.292	1.46418	5.2778	1.00021	235	18	0.595	1.719
NTAGFU0033	SAVANNA	S2	134.356	-14.177	0.429669	113	980	26.8	0.027451	0.0742739	3.70254	15.9005	75.8401	10.9526	1.41279	5.19212	1.188	692	23	0.232	0.728
NTAGFU0034	SAVANNA	S2	134.422	-14.0622	0.422732	113	976	27.4	0.025497	0.0723289	3.88619	14.9653	67.3989	13.1048	1.4421	5.30447	1.28547	203	10	0.694	1.598
NTAGFU0035	SAVANNA	S2	134.421	-14.0479	0.424152	114	980	27.4	0.0216264	0.0672914	3.86902	15.3144	65.1387	17.4876	1.44565	5.12281	1.04696	179	26	0.6	1.954
NTAGFU0036	SAVANNA	S2	133.863	-14.6746	0.375433	114	875	27.5	0.0274471	0.0688757	6.39294	15.8303	65.2026	16.0217	1.47227	5.22957	1.04285	342	17	0.52	1.474
NTAGFU0037	SAVANNA	S2	133.892	-14.6737	0.373309	114	875	27.6	0.0200625	0.0599129	9.9573	15.8265	69.1373	15.773	1.49755	5.38188	1.00141	282	13	0.68	1.744
NTAGFU0038	SAVANNA	S2	133.894	-14.69	0.373571	112	876	27.5	0.0215774	0.0641874	6.75297	15.4384	71.9834	13.4666	1.46527	5.35119	1.05269	492	11	0.441	1.056
NTAGFU0039	SAVANNA	S2	133.882	-14.6768	0.373586	114	872	27.5	0.0249414	0.0671908	8.65194	16.153	72.3907	14.3986	1.48577	5.29896	1.12702	227	31	0.725	2.49
NTAMGD0001	SAVANNA	S2	137.327	-20.023	0.100834	96	360	25.2	0.023773	0.0445303	24.5756	16.2488	52.9871	38.2435	1.44171	6.54903	0.684351	280	20	0.512	1.535
NTAMGD0002	SAVANNA	S2	137.327	-20.0247	0.100834	96	360	25.2	0.0253379	0.0461831	26.925	16.9984	44.2332	44.0061	1.45319	6.86128	0.630319	47	41	0.817	3.034
NTTDMR0001	SAVANNA	S2	133.685	-18.08	0.132356	108	502	26.4	0.0158167	0.0493973	5.4746	15.2822	77.3902	13.7511	1.47596	5.21686	0.819814	91	49	0.812	3.162
NTTDMR0002	SAVANNA	S2	133.635	-18.0725	0.131069	108	500	26.5	0.0144882	0.0528369	6.01944	15.441	80.0175	11.6885	1.52783	5.28217	0.657728	174	26	0.682	2.222
NTTDMR0003	SAVANNA	S2	133.667	-18.0721	0.131596	108	502	26.5	0.0157468	0.0527114	5.15263	15.5724	85.169	9.24456	1.49205	5.2772	0.753717	105	43	0.8	3.01
NTTMGD0001	SAVANNA	S2	133.424	-17.283	0.181719	107	550	26.6	0.0156119	0.0498875	21.9454	16.0889	39.0722	40.3202	1.48083	6.34417	0.693137	52	31	0.796	2.732
NTTSTU0001	SAVANNA	S2	133.271	-16.6303	0.256938	109	657	26.1	0.0188999	0.0563925	15.5483	15.2875	52.9845	31.6898	1.4675	5.4838	0.944602	424	40	0.589	2.172
QDAGUP0007	SAVANNA	S2	141.817	-20.0843	0.168663	118	526	25.6	0.0255223	0.0473092	21.636	16.9634	49.6727	31.5128	1.4229	6.93402	0.637567	335	13	0.387	0.992
QDAGUP0009	SAVANNA	S2	141.961	-19.8459	0.188138	113	546	25.7	0.0225892	0.04787	18.6403	17.5715	47.9235	34.788	1.41962	6.77496	0.70276	191	15	0.661	1.79
QDAGUP0012	SAVANNA	S2	140.312	-19.5819	0.170452	112	536	25.9	0.02309	0.0471012	14.1033	16.8275	48.4284	33.8494	1.41578	6.58706	0.718407	85	21	0.723	2.203
QDAGUP0013	SAVANNA	S2	140.164	-19.2978	0.180755	112	552	26.1	0.0197093	0.0544412	21.5907	17.3307	41.616	41.5816	1.38059	6.82589	0.913395	124	10	0.51	1.174
QDAGUP0014	SAVANNA	S2	140.787	-18.2388	0.250978	123	717	26.8	0.0169503	0.0578996	20.9572	17.0423	51.541	32.679	1.44207	6.21854	0.783117	132	16	0.783	2.17
QDAGUP0015	SAVANNA	S2	140.733	-18.257	0.247646	122	715	26.7	0.0220598	0.060979	19.7358	16.5974	47.0128	34.4728	1.43079	6.23112	0.931173	174	17	0.715	2.025
QDAGUP0016	SAVANNA	S2	140.748	-18.2489	0.249073	123	715	26.8	0.0189711	0.0600887	17.5402	16.7875	49.9041	33.375	1.45255	6.10075	0.889898	118	22	0.714	2.207
QDAGUP0018	SAVANNA	S2	141.105	-17.6605	0.324309	126	836	27.2	0.0220281	0.0534492	9.5782	15.3227	57.9999	29.658	1.45347	5.2419	0.770902	174	21	0.749	2.279
QDAGUP0029	SAVANNA	S2	143.158	-16.8471	0.403933	121	930	26.5	0.0184408	0.0513079	7.92468	16.1772	70.5522	18.3859	1.45616	5.12933	0.887324	69	20	0.74	2.216
QDAGUP0030	SAVANNA	S2	143.159	-16.848	0.403933	121	930	26.5	0.0157423	0.0486967	6.69223	16.3664	71.9768	13.6538	1.45435	5.01199	0.922417	95	21	0.797	2.425
QDAGUP0031	SAVANNA	S2	143.157	-16.8481	0.403933	121	930	26.5	0.0176721	0.0522022	6.99005	16.4128	70.4266	17.8329	1.46413	5.07097	0.874554	106	16	0.733	2.032
QDAMGD0027	SAVANNA	S2	138.175	-20.0696	0.115456	96	387	25.2	0.0217131	0.0424491	26.2098	16.8175	63.9012	21.8607	1.4814	6.07019	0.664942	90	27	0.717	2.364
QDAMGD0028	SAVANNA	S2	138.099	-19.9492	0.117713	98	399	25.2	0.0239935	0.0461603	15.6562	16.1014	60.1171	25.6871	1.45064	6.46961	0.76291	77	35	0.76	2.703
QDAMII0001	SAVANNA	S2	140.221	-19.5079	0.174848	111	540	25.9	0.028153	0.0504985	10.6905	15.8126	61.914	20.7335	1.4501	5.94386	0.817734	16	21	0.833	2.536
QDAMII0002	SAVANNA	S2	138.161	-20.0079	0.1174	98	394	25.2	0.0263806	0.0507848	19.2299	16.2967	62.6398	23.8424	1.47737	5.88273	0.732237	141	22	0.637	1.969
QDAEIU0005	SAVANNA	S3	143.899	-18.4549	0.42526	115	801	22.5	0.0297281	0.0514428	5.4164	15.3763	65.2998	20.8092	1.44295	5.179	1.48129	63	3	0.719	0.79
QDAGUP0017	SAVANNA	S3	141.086	-17.6414	0.325225	125	842	27.2	0.0213083	0.0517277	10.0318	15.6677	56.4969	31.2735	1.46005	5.34519	0.724641	335	13	0.572	1.467
QDAGUP0019	SAVANNA	S3	141.074	-17.6217	0.328612	126	846	27.2	0.0202965	0.0459965	14.009	16.4549	54.4374	32.8964	1.45965	5.35504	0.786437	158	7	0.699	1.36
QDAGUP0020	SAVANNA	S3	140.96	-17.0135	0.395894	125	975	27	0.0203335	0.0542464	8.92988	15.4563	52.6648	33.4773	1.4428	5.11332	0.761666	340	8	0.72	1.497
QDAGUP0021	SAVANNA	S3	140.994	-17.0022	0.397278	125	974	27.1	0.0289748	0.0603427	9.15896	14.8458	60.1969	33.9852	1.40145	5.33859	1.19527	91	22	0.802	2.478
QDAGUP0022	SAVANNA	S3	141.055	-17.0222	0.395978	125	966	27.1	0.0210943	0.0496826	9.72564	14.9992	54.6905	25.9917	1.45807	5.12714	0.795795	206	12	0.513	1.274
QDAGUP0023	SAVANNA	S3	141.037	-17.0234	0.396313	125	966	27.1	0.0258725	0.0584878	10.2469	14.8933	36.7432	45.6045	1.40606	5.69955	0.880038	265	10	0.696	1.602
QDAGUP0024	SAVANNA	S3	140.847	-17.4635	0.340335	126	881	27.1	0.0209502	0.0551437	10.8124	16.4733	50.224	27.0104	1.43131	5.25382	0.798851	102	6	0.749	1.343
QDAGUP0025	SAVANNA	S3	140.84	-17.4581	0.340902	126	883	27.1	0.0255621	0.0631072	8.58419	15.8464	59.5069	20.2616	1.46194	5.19581	0.701593	251	18	0.608	1.756
QDAGUP0026	SAVANNA	S3	140.848	-17.4705	0.338996	126	879	27.1	0.0233342	0.0606953	10.4173	16.0861	58.4646	21.2949	1.44721	5.15562	0.952791	168	23	0.73	2.287
QDAGUP0004	SAVANNA	S4	142.478	-20.0137	0.192078	107	545	25.2	0.0182621	0.0404947	10.0542	14.7404	73.3092	18.839	1.45243	5.66684	0.791749	117	18	0.622	1.797
QDAGUP0005	SAVANNA	S4	142.465	-19.9914	0.192874	107	547	25.2	0.016212	0.0416709	8.35111	15.2029	70.2118	19.6383	1.45098	5.37418	0.814	322	17	0.482	1.364
QDAGUP0006	SAVANNA	S4	142.402	-19.9557	0.192319	108	548	25.3	0.0166726	0.0404784	11.3282	14.5844	76.7675	16.4818	1.45163	5.56828	0.796013	86	16	0.744	2.062
QDAGUP0008	SAVANNA	S4	142.022	-19.8017	0.192072	114	550	25.7	0.0159179	0.0401161	8.93428	15.2863	78.1036	14.813	1.45906	5.59922	0.801478	109	26	0.855	2.785
QDAGUP0010	SAVANNA	S4	141.834	-19.9149	0.180407	117	539	25.7	0.0167371	0.0404378	14.3953	14.4244	69.8553	18.533	1.44516	5.86119	0.709199	133	23	0.657	2.059
QDAGUP0011	SAVANNA	S4	141.828	-19.9398	0.178389	116	538	25.7	0.0164256	0.040532	11.7771	15.0312	78.3888	15.7456	1.47271	5.57177	0.756971	176	26	0.738	2.406
QDAGUP0027	SAVANNA	S4	141.176	-17.3758	0.355144	126	887	27.2	0.0220009	0.0480105	10.0903	15.3177	57.5339	24.7278	1.44911	5.39048	0.724184	388	11	0.476	1.141
QDAGUP0028	SAVANNA	S4	141.179	-17.295	0.362934	125	903	27.2	0.0216042	0.0438217	8.85991	15.125	59.9623	26.0688	1.46554	5.34704	0.784148	373	18	0.447	1.291
Aridity Index: represented in an inverse scale (high values indicate low aridity); Rain Seasonality: Coefficient of variation of mean annual rainfall. MAP: Mean annual precipitation; MAT: Mean annual temperature; Total Nitrogen and Phosphorus: Mass fraction of of total in the soil by weight; CEC: Effective cation exchange capacity; AWC: Available water capacity; Clay & Sand percent in soil; Carbo…
Climate data from WorldClim (Hijmans et al. 2005) with a 3' resolution. The aridity index is the ratio of mean annual rainfall to pan evaporation (range: 0 to 1; high to low aridity) provided by the Atlas of Living Australia (Williams 2013). Soil and landscape variables come from the TERN’s Soil and Landscape Grid of Australia dataset via the CSIRO data portal (https://data.csiro.au/) with a 3'' …
S: species richness; E: Shannon evenness index; H: Shannon diversity index
