# Supplementary material for: Floristic and structural assessment of Australian rangeland vegetation with standardized plot-based surveys
Source: PLoS One. 2018 Sep 7;13(9):e0202073. doi: 10.1371/journal.pone.0202073 (PMC6128463; doi:10.1371/journal.pone.0202073)
Supplement: S3 Table — (XLSX) [file pone.0202073.s003.xlsx]

## Sheet: Sheet1
S3 Table- MEDITERRANEAN SUPERCLUSTER. Species with the
highest IVIs per growth form.
		CLUSTER M-1				CLUSTER M-2
IVI				CHENOPOD			IVI
6.96617		Enchylaena tomentosa					1.01021		Rhagodia paradoxa
4.27229		Sclerolaena obliquicuspis					0.726442		Enchylaena tomentosa
3.5776		Sclerolaena diacantha					0.604827		Tecticornia lylei
3.51645		Maireana sedifolia					0.523751		Rhagodia parabolica
3.13019		Maireana pyramidata					0.357543		Enchylaena tomentosa subsp. tomentosa
				FORB
5.36027		Carrichtera annua					1.90528		Gonocarpus elatus
4.5342		Salvia verbenacea					1.57611		Platylobium obtusangulum
2.62512		Euphorbia dallachyana					1.52261		Lomandra densiflora
1.52135		Tetragonia implexicoma					1.39613		Lomandra fibrata
1.50408		Zygophyllum aurantiacum ssp. aurantiacum					1.27127		Olearia decurrens
				HUMMOCK GRASS
9.61999		Triodia scariosa					0.304844		Triodia scariosa
1.17664		Triodia irritans
0.513259		Poaceae sp.
				SEDGE
0.298767		Dianella revoluta					6.66773		Lepidosperma semiteres
							2.06418		Dianella revoluta
							1.18208		Lepidosperma carphoides
							0.402136		Lepidosperma viscidum
							0.304844		Juncus subsecundus
				SHRUB
7.45486		Dodonaea viscosa ssp angustissima					6.34503		Xanthorrhoea quadrangulata
2.7331		Melaleuca lanceolata					6.29964		Xanthorrhoea semiplana subsp. semiplana
2.45715		Senna artemisiodes ssp. petiolaris					4.53378		Hibbertia crinita
2.44194		Myoporum platycarpum					3.93381		Acacia pycnantha
1.73906		Westringia rigida					3.70518		Astroloma conostephioides
				TREE MALLEE
5.50073		Eucalyptus dumosa					5.51483		Eucalyptus odorata
3.96914		Eucalyptus socialis					5.34618		Eucalyptus fasciculosa
3.249		Eucalyptus largiflorens					1.70422		Eucalyptus goniocalyx subsp. goniocalyx
2.90165		Eucalyptus gracilis					0.702119		Eucalyptus cosmophylla
2.12152		Eucalyptus socialis subsp. socialis					0.369705		Eucalyptus dumosa
				TREE/PALM
5.23005		Casuarina pauper					15.0186		Eucalyptus obliqua
3.69466		Eucalyptus brachycalyx					9.1876		Eucalyptus baxteri
1.89853		Exocarpos aphylla					4.64731		Eucalyptus cladocalyx
1.55002		Myoporum platycarpum ssp. platycarpum					4.53705		Eucalyptus macrorhyncha
0.572663		Eucalyptus yalatensis					2.35689		Callitris gracilis
				TUSSOCK GRASS
1.27174		Austrostipa nitida					0.852917		Neurachne alopecuroidea
1.25067		Threlkeldia diffusa					0.751571		Avena barbata
1.14591		Austrostipa sp.					0.73455		Graminea sp.
0.811444		Austrostipa puberula					0.723195		Briza maxima
0.49541		Austrostipa nullanulla					0.682656		Austrostipa scabra subsp. falcata
