# Supplementary material for: Floristic and structural assessment of Australian rangeland vegetation with standardized plot-based surveys
Source: PLoS One. 2018 Sep 7;13(9):e0202073. doi: 10.1371/journal.pone.0202073 (PMC6128463; doi:10.1371/journal.pone.0202073)
Supplement: S4 Table — (XLSX) [file pone.0202073.s004.xlsx]

## Sheet: Sheet1
S4 Table- SAVANNA SUPERCLUSTER Listed are the species with highest IVIs per growth form
	CLUSTER S-1						CLUSTER S-2				CLUSTER S-3				CLUSTER S-4
Chenopod
IVI					IVI					IVI					IVI
					0.16105		Salsola tragus			9.25339		Tecticornia indica subsp. indica
					0.0791285		Maireana villosa			3.78613		T. indica
					0.0791285		Salsola tragus subsp. tragus			2.25536		T. halocnemoides subsp. tenuis
										1.76621		T. pergranulata subsp. queenslandica
Forb
1.65965		Stylosanthes scabra			1.02308		Stylosanthes hamata			2.14852		Cressa australis			0.912223		Tephrosia supina
1.24764		No ID			0.952327		Cleome viscosa			1.76621		Sesbania cannabina			0.796248		Phyllanthus maderaspatensis
1.12013		Lomandra multiflora subsp. multiflora			0.799655		Neptunia dimorphantha			1.68114		Ipomoea coptica			0.767254		Evolvulus alsinoides
0.963128		Flemingia parviflora			0.799655		No ID			1.12768		Glinus lotoides			0.767254		Tephrosia sp.
0.847213		Tacca leontopetaloides			0.562278		Crotalaria medicaginea var. neglecta			1.02134		Sesuvium portulacastrum			0.73826		Achyranthes aspera
Hummock grass
1.137		Poaceae sp.			9.79024		Triodia bitextura			1.65937		Poaceae sp.			0.767254		Poaceae sp.
0.469972		Triodia bitextura			7.75623		Triodia pungens
					0.571581		Poaceae sp.
Sedge
0.794535		Eleocharis pallens			2.08709		Fimbristylis dichotoma			7.29577		Cyperus victoriensis			0.73826		Cyperus conicus var. conicus
0.736577		Fimbristylis squarrulosa			0.557618		Bulbostylis barbata			3.2124		Cyperus sp.			0.709266		Cyperus fulvus
0.388832		Fimbristylis macrantha			0.462667		Scleria sphacelata			1.19148		Fimbristylis subaristata			0.709266		Fimbristylis caespitosa
0.365649		Cyperus sp.			0.301617		Fimbristylis littoralis			0.829937		Cyperus betchei
0.365649		Scleria sphacelata			0.259727		Rhynchospora sp. (Croydon S.L.Everist 5384)			0.808669		Fimbristylis dichotoma
Shrub
4.19716		Acacia dimidiata			4.45154		Melaleuca stenostachya			3.23367		Hakea arborescens			7.41593		Carissa lanceolata
2.6797		Corymbia polycarpa			2.08433		Carissa lanceolata			3.10657		Flueggea virosa subsp. melanthesoides			4.57453		Atalaya hemiglauca
1.81034		Grevillea pteridifolia			1.85624		Terminalia canescens			2.83009		Atalaya hemiglauca			4.31575		Flueggea virosa subsp. melanthesoides
1.54798		Acacia mimula			1.45129		Petalostigma banksii			2.48981		Grewia retusifolia			3.59091		Acacia colei var. colei
1.47419		Grewia retusifolia			1.2074		Atalaya hemiglauca			1.76621		Lumnitzera racemosa			3.40353		Melaleuca nervosa
Tree/Palm
10.4639		Eucalyptus tetrodonta			8.43575		Acacia shirleyi			6.91346		Corymbia bella			41.7001		Melaleuca citrolens
8.02546		Erythrophleum chlorostachys			4.05779		Eucalyptus microtheca			3.59522		Terminalia subacroptera			18.7815		Lysiphyllum cunninghamii
7.68621		Eucalyptus similis			3.6873		Melaleuca viridiflora			3.00023		Excoecaria parvifolia			9.62381		Excoecaria parvifolia
6.12238		Eucalyptus miniata			2.29469		Eucalyptus pruinosa			2.68072		Ziziphus mauritiana			6.38773		Terminalia aridicola subsp. aridicola
4.92318		Eucalyptus crebra			1.18039		Corymbia drysdalensis			1.12768		Diospyros humilis			4.02581		Melaleuca viridiflora
Tussock grass
9.93702		Themeda triandra			10.252		Schizachyrium fragile			19.8887		Sporobolus virginicus			6.98319		Aristida holathera
7.25204		Heteropogon contortus			8.86217		Eulalia aurea			12.3569		Dichanthium aristatum			4.81082		Aristida ingrata
6.49962		Heteropogon triticeus			6.39252		Chrysopogon fallax			10.4859		Chrysopogon elongatus			4.76624		Aristida pruinosa
5.12448		Sorghum plumosum			3.39872		Aristida latifolia			9.10351		Diplachne fusca			2.85265		Aristida sp.
3.33939		Capillipedium parviflorum			3.15485		Eriachne obtusa			8.01937		Xerochloa imberbis			2.67868		Enneapogon robustissimus
Vine
0.881987		Cleistochloa subjuncea			0.445911		Cassytha capillaris			4.40339		Cryptostegia grandiflora			1.41853		Sarcostemma viminale subsp. brunonianum
0.574296		Galactica sp.			0.350026		Rhynchosia minima			0.893739		Cassytha filiformis			0.767254		Rhynchosia minima
0.493155		Desmodium pullenii			0.240178		Capparis lasiantha			0.872472		Cynanchum carnosum			0.709266		Capparis lasiantha
0.37724		Galactia tenuifolia			0.240178		Cassytha filiformis								0.709266		Marsdenia viridiflora subsp. tropica
0.365649		Vigna vexillata var angustifolia			0.163842		Marsdenia viridiflora
