# Supplementary material for: Floristic and structural assessment of Australian rangeland vegetation with standardized plot-based surveys
Source: PLoS One. 2018 Sep 7;13(9):e0202073. doi: 10.1371/journal.pone.0202073 (PMC6128463; doi:10.1371/journal.pone.0202073)
Supplement: S5 Table — (XLSX) [file pone.0202073.s005.xlsx]

## Sheet: Sheet1
S5 Table- DESERT SUPERCLUSTER. Shown are the species with highest IVIs per growth form
	CLUSTER D-1			CLUSTER D-2			CLUSTER D-3			CLUSTER D-4			CLUSTER D-5
Chenopod
IVI			IVI			IVI			IVI			IVI
6.72784	Atriplex vesicaria		1.32272	Enchylaena tomentosa		2.45786	Chenopodium auricomum		1.52031	Rhagodia paradoxa
2.71496	Maireana sedifolia		1.00664	Sclerolaena diacantha		2.27602	Enchylaena tomentosa		1.40473	Chenopodium desertorum ssp. microphyllum
2.55849	Salsola australis		0.717831	Rhagodia spinescens		1.56947	Maireana scleroptera		1.35314	Maireana georgei
2.52793	Maireana aphylla		0.681725	Sclerolaena johnsonii		1.46345	Sclerolaena calcarata		1.33538	Atriplex vesicaria
1.93496	Sclerolaena diacantha		0.645582	Sclerolaena convexula		1.38762	Salsola australis		1.30691	Maireana triptera
Forb
3.44952	Sida fibulifera		1.5981	Sida ammophila		1.89556	Sida fibulifera		4.52709	Ptilotus obovatus		3.48608	No ID
1.92638	Carrichtera annua		1.57095	Sida fibulifera		1.49163	No ID		4.35823	Chrysocephalum semipapposum		2.21239	Beyeria sulcata var. sulcata
1.80672	Tetragonia eremaea		1.30019	Crotalaria eremaea subsp. eremaea		0.918592	Portulaca oleracea		3.10461	Olearia decurrens		1.32178	Lomandra effusa
1.22168	Frankenia sp.		1.16476	Sida sp.		0.907858	Goodenia lunata		2.62452	Goodenia vernicosa		0.841953	Balaustion pulcherrimum
1.19461	Cullen australasicum		1.07442	Ptilotus polystachyus		0.771645	Brachyscome ciliaris		1.67141	Sida fibulifera		0.642216	Chamaexeros fimbriata
Hummock grass
0.144655	Triodia scariosa		25.0044	Triodia basedowii		3.10001	Poaceae sp.		17.1183	Triodia irritans		19.9062	Triodia rigidissima
0.0783189	Triodia tomentosa		3.16409	Triodia schinzii		0.732727	Triodia basedowii		10.4609	Triodia scariosa		0.265091	Triodia sp.
			2.06729	Zygochloa paradoxa		0.546862	Zygochloa paradoxa		0.549432	Triodia sp.		0.265091	Triodia tomentosa
			0.334018	Triodia pungens		0.49721	Triodia pungens
			0.252817	Poaceae sp.
Sedge
0.435	Fimbristylis dichotoma		1.86431	Fimbristylis dichotoma		2.74002	Cyperus victoriensis		0.572548	Dianella revoluta		10.5906	Lepidobolus preissianus subsp. volubilis
0.203534	Cyperus alterniflorus f. Oodnadatta		0.329504	Lepidosperma rigidulum		0.634427	Fimbristylis dichotoma					2.61017	Ecdeiocolea monostachya
0.121724	Cyperus gilesii		0.302425	Borya constricta		0.613964	Cyperus iria					2.24408	Lepidosperma sanguinolentum
0.0608621	Eleocharis pallens		0.221224	Dianella revoluta		0.507944	Cyperus bifax					2.23871	Chrysitrix distigmatosa
0.0573707	Dianella revoluta		0.108355	Cyperus victoriensis		0.224783	Cyperus sp.					1.80358	Borya constricta
Shrub
1.60065	Eremophila freelingii		11.9381	Acacia aneura		12.9329	Acacia cambagei		6.42261	Dodonaea viscosa ssp angustissima		15.3668	Allocasuarina spinosissima
1.51978	Acacia hemiteles		7.9256	Acacia aptaneura		4.85905	Acacia estrophiolata		5.99411	Acacia havilandiorum		7.88512	Acacia yorkrakinensis subsp. acrita
1.26	Acacia aneura		2.45111	Eremophila macdonnellii		3.46201	Eremophila mitchellii		2.34178	Eremophila deserti		4.65819	Melaleuca cordata
1.22168	Acacia tetrogonophylla		2.22966	Aluta maisonneuvei subsp. maisonneuvei		2.7984	Acacia stenophylla		2.11597	Cassinia laevis		4.49381	Grevillea didymobotrya subsp. didymobotrya
1.21009	Acacia papyrocarpa		1.86867	Acacia kempeana		2.3703	Duma florulenta		2.11062	Sida petrophila		4.43073	Thryptomene kochii
Tree Mallee
1.18612	Eucalyptus yilgarnensis		0.27087	Eucalyptus kingsmillii subsp. kingsmillii					7.06986	Eucalyptus flindersii		1.05867	Eucalyptus loxophleba subsp. lissophloia
0.598534	Eucalyptus gillii		0.144461	Eucalyptus petraea					2.9535	Eucalyptus polybractea		0.302435	Eucalyptus tenera
0.490301	Eucalyptus socialis subsp. socialis		0.121895	Eucalyptus sp.					1.98263	Eucalyptus dumosa
0.374612	Eucalyptus moderata
0.28931	Eucalyptus loxophleba subsp. lissophloia
Tree/Palm
2.30439	Eucalyptus salubris		1.33607	Eucalyptus gongylocarpa		16.2516	Eucalyptus coolabah		14.86	Casuarina pauper		0.461151	Eucalyptus longicornis
1.93129	Eucalyptus salmonophloia		0.925328	Eucalyptus gamophylla		4.68191	Eucalyptus camaldulensis subsp. obtusa		11.0636	Eucalyptus intertexta		0.321108	Exocarpos aphylla
0.570603	Eucalyptus transcontinentalis		0.446849	Eucalyptus melanophloia - E. whitei intergrade		2.37501	Eucalyptus camaldulensis subsp. arida		6.37638	Callitris glaucophylla		0.265091	Plantago drummondi
0.484827	Myoporum platycarpum ssp. platycarpum		0.442336	Allocasuarina decaisneana		1.52854	Eucalyptus camaldulensis		1.09886	Exocarpos aphylla
0.413491	Eucalyptus urna		0.397203	Eucalyptus populnea		1.26785	Lysiphyllum carronii		0.595664	Codonocarpus pyramidalis
Tussock grass
8.99081	Enneapogon avenaceus		9.19472	Aristida holathera		20.6457	Cenchrus ciliaris		1.91328	Setaria constricta		2.33009	Schoenus hexandrus
5.67336	Astrebla pectinata		6.5497	Eragrostis eriopoda		6.25238	Eulalia aurea		1.83322	Digitaria brownii		0.530181	Neurachne alopecuroidea
4.33418	Eragrostis setifolia		4.14827	Aristida contorta		6.17755	Cynodon dactylon		1.35314	Aristida nitidula
3.53306	Enneapogon cylindricus		2.1037	Digitaria brownii		4.40779	Aristida holathera		0.61878	Monachather paradoxa
3.46314	Austrostipa nitida		1.94543	Eriachne aristidea		4.14208	Sporobolus mitchellii		0.61878	Rytidosperma setaceum
Vine
0.160129	Cuscuta planiflora		0.324991	Kennedia prorepens		0.918592	Capparis lasiantha		1.1451	Cassytha peninsularis		0.944651	Cassytha glabella
0.128707	Cucumis melo		0.288923	Keraudrenia velutina subsp. elliptica ms		0.263701	Glycine canescens					0.265091	Patersonia rudis subsp. velutina
0.0573707	Desmodium sp		0.121895	Glycine canescens		0.224783	Cucumis melo
0.0573707	Marsdenia australis		0.112869	Cucumis argenteus
0.0573707	Rhyncharrhena linearis		0.108355	Citrullus lanatus
