# Supplementary material for: Floristic and structural assessment of Australian rangeland vegetation with standardized plot-based surveys
Source: PLoS One. 2018 Sep 7;13(9):e0202073. doi: 10.1371/journal.pone.0202073 (PMC6128463; doi:10.1371/journal.pone.0202073)
Supplement: S4 File — Mediterranean supercluster (clusters M1-M2); Savanna supercluster (clusters S1-S4); Desert supercluster (clusters D1-D5). Plot provenance is also displayed. (ZIP) [file pone.0202073.s010.zip]

Archive with 26 entries (26 files):
- Cluster S2 QDAMGD0027.jpg
- Cluster S3 QDAGUP0017.jpg
- Cluster S3 QDAGUP0020.jpg
- Cluster S3 QDAGUP0021.jpg
- Cluster S3 QDAGUP0025.jpg
- Cluster S4 QDAGUP0008.jpg
- Cluster S4 QDAGUP0027.jpg
- Cluster D1 NSABHC0005.jpg
- Cluster D1 NTAFIN0026.jpg
- Cluster D1 SAASTP0019.jpg
- Cluster D1 SATSTP0001.jpg
- Cluster D2 NTAFIN0004.jpg
- Cluster D2 SATFLB0017.jpg
- Cluster D3 NTAFIN0001.jpg
- Cluster D3 NTAFIN0002.jpg
- Cluster D4 SATFLB0006.jpg
- Cluster D4 SATFLB0021.jpg
- Cluster D5 WAACOO0017.jpg
- Cluster D5 WAACOO0029.jpg
- Cluster M1 NSAMDD0014.jpg
- Cluster M1NSAMDD0006.jpg
- Cluster M2 SATFLB0011.jpg
- Cluster M2 SATFLB0014.jpg
- Cluster S1 NTADAC0001.jpg
- CLUSTER S1 QDAEIU0006.jpg
- Cluster S2 QDAGUP0009.jpg
